# Supplementary material for: {μ-6,6′-Dimeth­oxy-2,2′-[propane-1,3-diylbis(nitrilo­methyl­idyne)]diphenolato}trinitratocopper(II)europium(III)
Source: Acta Crystallogr Sect E Struct Rep Online. 2008 Aug 30;64(Pt 9):m1206. doi: 10.1107/S1600536808026329 (PMC2960587; doi:10.1107/S1600536808026329)
Supplement: Supplementary file 1 [file e-64-m1206-sup1.cif]

##############################################################################
###                                                                        ###
###        Electronic paper (Acta Crystallographica Section E)             ###
###                                                                        ###
##############################################################################
#                                                                            #
# This CIF contains the data in a paper accepted for publication in Acta     #
# Crystallographica Section E. It conforms to the requirements of Notes      #
# for Authors for Section E, and has been peer reviewed under the auspices   #
# of the IUCr Commission on Journals.                                        #
#                                                                            #
# Full details of the Crystallographic Information File format               #
# are given in the paper "The Crystallographic Information File (CIF):       #
# a New Standard Archive File for Crystallography" by S. R. Hall, F. H.      #
# Allen and I. D. Brown [Acta Cryst. (1991), A47, 655-685].                  #
#                                                                            #
# The current version of the core CIF dictionary is obtainable from          #
# ftp://ftp.iucr.org/pub/cif_core.dic. The current version number is 2.4.    #
#                                                                            #
# Software is freely available for graphical display of the structure(s) in  #
# this CIF.  For information consult the CIF home page http://www.iucr.org/  #
# cif/home.html                                                              #
#                                                                            #
# This file may be used for bona fide research purposes within the           #
# scientific community so long as proper attribution is given to the journal # 
# article from which it was obtained.                                        #
#                                                                            #
##############################################################################
                                             
data_I
_audit_creation_method     SHELXL-97
_chemical_name_systematic
;
{\m-6,6'-Dimethoxy-2,2'-[propane-1,3-
diylbis(nitrilomethylidyne)]diphenolato}
trinitratocopper(II)europium(III)
;
_chemical_name_common     ?
_chemical_formula_moiety     'C19 H20 Cu Eu N5 O13'
_chemical_formula_sum     'C19 H20 Cu Eu N5 O13'
_chemical_formula_iupac     '[Cu Eu (C19 H20 N2 O4) (N O3)3]'
_chemical_formula_weight     741.90
_chemical_melting_point     ?
_symmetry_cell_setting     monoclinic
_symmetry_space_group_name_H-M     'P 21/n'
_symmetry_space_group_name_Hall     '-P 2yn'
loop_
    _symmetry_equiv_pos_as_xyz
    'x, y, z'
    '-x+1/2, y+1/2, -z+1/2'
    '-x, -y, -z'
    'x-1/2, -y-1/2, z-1/2'
_cell_length_a     11.638(2)
_cell_length_b     14.680(3)
_cell_length_c     14.853(3)
_cell_angle_alpha     90.00
_cell_angle_beta     101.52(3)
_cell_angle_gamma     90.00
_cell_volume     2486.5(9)
_cell_formula_units_Z     4
_cell_measurement_reflns_used     17062
_cell_measurement_theta_min     3.01
_cell_measurement_theta_max     27.45
_cell_measurement_temperature     291(2)
_exptl_crystal_description     block
_exptl_crystal_colour     red
_exptl_crystal_size_max     0.21
_exptl_crystal_size_mid     0.20
_exptl_crystal_size_min     0.19
_exptl_crystal_density_diffrn     1.982
_exptl_crystal_density_meas     ?
_exptl_crystal_density_method     'not measured'
_exptl_crystal_F_000     1460
_exptl_absorpt_coefficient_mu     3.432
_exptl_absorpt_correction_type     'multi-scan'
_exptl_absorpt_process_details     '(ABSCOR; Higashi, 1995)'
_exptl_absorpt_correction_T_min     0.5271
_exptl_absorpt_correction_T_max     0.5678
_exptl_special_details
;
;
_diffrn_ambient_temperature     291(2)
_diffrn_radiation_type     MoK\a
_diffrn_radiation_wavelength     0.71073
_diffrn_radiation_source     'fine-focus sealed tube'
_diffrn_radiation_monochromator     graphite
_diffrn_measurement_device_type     'Rigaku R-AXIS RAPID'
_diffrn_measurement_method     \w
_diffrn_detector_area_resol_mean     '10.000'
_diffrn_reflns_number     23524
_diffrn_reflns_av_R_equivalents     0.0306
_diffrn_reflns_av_sigmaI/netI     0.0262
_diffrn_reflns_theta_min     3.11
_diffrn_reflns_theta_max     27.45
_diffrn_reflns_theta_full     27.45
_diffrn_measured_fraction_theta_max     0.998
_diffrn_measured_fraction_theta_full     0.998
_diffrn_reflns_limit_h_min     -15
_diffrn_reflns_limit_h_max     13
_diffrn_reflns_limit_k_min     -19
_diffrn_reflns_limit_k_max     19
_diffrn_reflns_limit_l_min     -19
_diffrn_reflns_limit_l_max     19
_diffrn_standards_number     0
_diffrn_standards_interval_count     0
_diffrn_standards_interval_time     0
_diffrn_standards_decay_%     0
_refine_special_details
;
Refinement of <i>F</i>^2^ against ALL reflections. The weighted <i>R</i>-factor
<i>wR</i> and goodness of fit <i>S</i> are based on <i>F</i>^2^, conventional
<i>R</i>-factors <i>R</i> are based on <i>F</i>, with <i>F</i> set to zero for
negative <i>F</i>^2^. The threshold expression of <i>F</i>^2^ >
\s(<i>F</i>^2^) is used only for calculating <i>R</i>-factors(gt) <i>etc</i>.
and is not relevant to the choice of reflections for refinement.
<i>R</i>-factors based on <i>F</i>^2^ are statistically about twice as large
as those based on <i>F</i>, and <i>R</i>- factors based on ALL data will be
even larger.
;
_reflns_number_total     5660
_reflns_number_gt     5072
_reflns_threshold_expression     I>2\s(I)
_refine_ls_structure_factor_coef     Fsqd
_refine_ls_matrix_type     full
_refine_ls_R_factor_all     0.0280
_refine_ls_R_factor_gt     0.0238
_refine_ls_wR_factor_gt     0.0563
_refine_ls_wR_factor_ref     0.0580
_refine_ls_goodness_of_fit_ref     1.060
_refine_ls_restrained_S_all     1.155
_refine_ls_number_reflns     5660
_refine_ls_number_parameters     354
_refine_ls_number_restraints     6
_refine_ls_hydrogen_treatment     constr
_refine_ls_weighting_scheme     calc
_refine_ls_weighting_details
          'calc w=1/[\s^2^(Fo^2^)+(0.0213P)^2^+2.281P] where P=(Fo^2^+2Fc^2^)/3'
_atom_sites_solution_hydrogens     geom
_atom_sites_solution_primary     direct
_atom_sites_solution_secondary     difmap
_refine_ls_shift/su_max     0.002
_refine_ls_shift/su_mean     0.000
_refine_diff_density_max     0.716
_refine_diff_density_min     -0.445
_refine_ls_extinction_method     none
_refine_ls_extinction_coef     ?
loop_
    _atom_type_symbol
    _atom_type_description
    _atom_type_scat_dispersion_real
    _atom_type_scat_dispersion_imag
    _atom_type_scat_source
    'C' 'C' 0.0033 0.0016
                         'International Tables Vol C Tables 4.2.6.8 and 6.1.1.4'
    'H' 'H' 0.0000 0.0000
                         'International Tables Vol C Tables 4.2.6.8 and 6.1.1.4'
    'N' 'N' 0.0061 0.0033
                         'International Tables Vol C Tables 4.2.6.8 and 6.1.1.4'
    'O' 'O' 0.0106 0.0060
                         'International Tables Vol C Tables 4.2.6.8 and 6.1.1.4'
    'Cu' 'Cu' 0.3201 1.2651
                         'International Tables Vol C Tables 4.2.6.8 and 6.1.1.4'
    'Eu' 'Eu' -0.1578 3.6682
                         'International Tables Vol C Tables 4.2.6.8 and 6.1.1.4'
_computing_data_collection     'RAPID-AUTO (Rigaku, 1998)'
_computing_cell_refinement     'RAPID-AUTO (Rigaku, 1998)'
_computing_data_reduction     'CrystalStructure (Rigaku/MSC, 2002)'
_computing_structure_solution     'SHELXS97 (Sheldrick, 2008)'
_computing_structure_refinement     'SHELXL97 (Sheldrick, 2008)'
_computing_molecular_graphics     'SHELXTL (Sheldrick, 2008)'
_computing_publication_material     'SHELXL97 (Sheldrick, 2008)'
loop_
    _atom_site_type_symbol
    _atom_site_label
    _atom_site_fract_x
    _atom_site_fract_y
    _atom_site_fract_z
    _atom_site_U_iso_or_equiv
    _atom_site_adp_type
    _atom_site_calc_flag
    _atom_site_refinement_flags
    _atom_site_occupancy
    _atom_site_disorder_assembly
    _atom_site_disorder_group
    C C1 0.9061(2) 0.36789(18) -0.06244(19) 0.0317(6) Uani d . 1 . .
    C C2 0.7932(3) 0.3919(2) -0.10789(19) 0.0345(6) Uani d . 1 . .
    C C3 0.7755(3) 0.4599(2) -0.1732(2) 0.0449(7) Uani d . 1 . .
    H H1 0.6999 0.4743 -0.2038 0.054 Uiso calc R 1 . .
    C C4 0.8712(3) 0.5068(2) -0.1931(2) 0.0523(9) Uani d . 1 . .
    H H2 0.8594 0.5536 -0.2361 0.063 Uiso calc R 1 . .
    C C5 0.9823(3) 0.4844(2) -0.1499(2) 0.0463(8) Uani d . 1 . .
    H H3 1.0456 0.5162 -0.1639 0.056 Uiso calc R 1 . .
    C C6 1.0024(3) 0.4136(2) -0.0841(2) 0.0365(6) Uani d . 1 . .
    C C7 1.1218(3) 0.3936(2) -0.0403(2) 0.0397(7) Uani d . 1 . .
    H H4 1.1783 0.4344 -0.0518 0.048 Uiso calc R 1 . .
    C C8 1.2885(3) 0.3275(2) 0.0496(3) 0.0536(9) Uani d . 1 . .
    H H5 1.3080 0.3813 0.0876 0.064 Uiso calc R 1 . .
    H H6 1.3290 0.3320 -0.0013 0.064 Uiso calc R 1 . .
    C C9 1.3326(3) 0.2449(2) 0.1056(3) 0.0511(9) Uani d . 1 . .
    H H7 1.3038 0.2462 0.1625 0.061 Uiso calc R 1 . .
    H H8 1.4176 0.2469 0.1211 0.061 Uiso calc R 1 . .
    C C10 1.2950(3) 0.1573(2) 0.0561(3) 0.0488(8) Uani d . 1 . .
    H H9 1.2975 0.1638 -0.0085 0.059 Uiso calc R 1 . .
    H H10 1.3483 0.1088 0.0815 0.059 Uiso calc R 1 . .
    C C11 1.1568(2) 0.05275(19) 0.09083(19) 0.0336(6) Uani d . 1 . .
    H H11 1.2194 0.0126 0.0954 0.040 Uiso calc R 1 . .
    C C12 1.0502(2) 0.01617(18) 0.11234(18) 0.0304(6) Uani d . 1 . .
    C C13 1.0533(3) -0.0754(2) 0.1430(2) 0.0380(7) Uani d . 1 . .
    H H12 1.1202 -0.1105 0.1442 0.046 Uiso calc R 1 . .
    C C14 0.9582(3) -0.1123(2) 0.1709(2) 0.0458(8) Uani d . 1 . .
    H H13 0.9602 -0.1727 0.1899 0.055 Uiso calc R 1 . .
    C C15 0.8589(3) -0.0602(2) 0.1710(2) 0.0413(7) Uani d . 1 . .
    H H14 0.7953 -0.0853 0.1914 0.050 Uiso calc R 1 . .
    C C16 0.8541(2) 0.02870(19) 0.14095(19) 0.0321(6) Uani d . 1 . .
    C C17 0.9492(2) 0.06820(17) 0.10940(17) 0.0282(5) Uani d . 1 . .
    C C18 0.6700(3) 0.0552(3) 0.1857(3) 0.0560(9) Uani d . 1 . .
    H H15 0.6339 0.0016 0.1553 0.084 Uiso calc R 1 . .
    H H16 0.6119 0.1019 0.1839 0.084 Uiso calc R 1 . .
    H H17 0.7039 0.0408 0.2484 0.084 Uiso calc R 1 . .
    C C19 0.5899(3) 0.3491(3) -0.1377(3) 0.0647(11) Uani d . 1 . .
    H H18 0.5650 0.4115 -0.1394 0.097 Uiso calc R 1 . .
    H H19 0.5363 0.3122 -0.1121 0.097 Uiso calc R 1 . .
    H H20 0.5913 0.3287 -0.1988 0.097 Uiso calc R 1 . .
    Cu Cu1 1.05535(3) 0.22819(2) 0.03974(2) 0.03036(8) Uani d . 1 . .
    Eu Eu1 0.762074(11) 0.247433(8) 0.068399(9) 0.02785(5) Uani d . 1 . .
    N N1 1.1594(2) 0.32671(17) 0.01249(18) 0.0382(6) Uani d . 1 . .
    N N2 1.1746(2) 0.13432(16) 0.06616(17) 0.0341(5) Uani d . 1 . .
    N N3 0.6075(3) 0.12249(19) -0.0485(2) 0.0504(7) Uani d . 1 . .
    N N4 0.8226(5) 0.2655(3) 0.2660(2) 0.0872(15) Uani d . 1 . .
    N N5 0.6480(2) 0.42062(17) 0.09471(18) 0.0433(6) Uani d . 1 . .
    O O1 0.91672(16) 0.30177(13) 0.00059(14) 0.0353(4) Uani d . 1 . .
    O O2 0.70508(18) 0.34136(15) -0.08175(14) 0.0399(5) Uani d . 1 . .
    O O3 0.93757(16) 0.15332(12) 0.07838(13) 0.0324(4) Uani d . 1 . .
    O O4 0.76063(18) 0.08689(14) 0.13955(15) 0.0390(5) Uani d . 1 . .
    O O5 0.7096(2) 0.13933(16) -0.06160(16) 0.0478(5) Uani d . 1 . .
    O O6 0.5492(3) 0.0630(2) -0.0900(3) 0.1037(13) Uani d . 1 . .
    O O7 0.57208(18) 0.17165(15) 0.01090(16) 0.0445(5) Uani d . 1 . .
    O O8 0.7188(3) 0.25602(16) 0.2249(2) 0.0633(8) Uani d . 1 . .
    O O9 0.8490(5) 0.2703(3) 0.3497(2) 0.1377(17) Uani d U 1 . .
    O O10 0.8992(3) 0.2700(2) 0.2174(2) 0.0809(10) Uani d . 1 . .
    O O11 0.58719(19) 0.35057(16) 0.07275(17) 0.0478(5) Uani d . 1 . .
    O O12 0.6061(3) 0.49507(18) 0.1043(2) 0.0779(9) Uani d . 1 . .
    O O13 0.75861(19) 0.41086(15) 0.10619(17) 0.0457(5) Uani d . 1 . .
loop_
    _atom_site_aniso_label
    _atom_site_aniso_U_11
    _atom_site_aniso_U_22
    _atom_site_aniso_U_33
    _atom_site_aniso_U_12
    _atom_site_aniso_U_13
    _atom_site_aniso_U_23
    C1 0.0326(14) 0.0304(13) 0.0328(14) 0.0001(11) 0.0084(11) 0.0008(11)
    C2 0.0338(15) 0.0357(14) 0.0341(14) -0.0031(12) 0.0074(12) 0.0002(12)
    C3 0.0492(19) 0.0455(18) 0.0374(16) 0.0018(15) 0.0022(14) 0.0098(13)
    C4 0.062(2) 0.052(2) 0.0429(18) -0.0013(17) 0.0104(16) 0.0185(15)
    C5 0.052(2) 0.0428(17) 0.0477(18) -0.0078(15) 0.0186(16) 0.0115(14)
    C6 0.0382(16) 0.0335(14) 0.0408(16) -0.0030(12) 0.0149(13) 0.0017(12)
    C7 0.0350(16) 0.0353(15) 0.0528(18) -0.0075(13) 0.0186(14) 0.0013(13)
    C8 0.0262(16) 0.0448(19) 0.089(3) -0.0044(14) 0.0089(17) -0.0001(18)
    C9 0.0259(16) 0.059(2) 0.067(2) -0.0044(14) 0.0062(15) 0.0024(17)
    C10 0.0306(16) 0.0420(17) 0.079(2) 0.0051(14) 0.0225(16) 0.0063(16)
    C11 0.0298(14) 0.0363(14) 0.0340(14) 0.0067(12) 0.0052(11) 0.0010(12)
    C12 0.0329(14) 0.0304(13) 0.0280(13) 0.0012(11) 0.0065(11) -0.0008(10)
    C13 0.0431(17) 0.0323(14) 0.0382(16) 0.0068(13) 0.0070(13) 0.0022(12)
    C14 0.057(2) 0.0283(14) 0.0526(19) -0.0006(14) 0.0135(16) 0.0089(13)
    C15 0.0448(18) 0.0352(15) 0.0463(17) -0.0081(13) 0.0145(14) 0.0057(13)
    C16 0.0310(14) 0.0312(14) 0.0343(14) -0.0015(11) 0.0072(11) 0.0011(11)
    C17 0.0323(14) 0.0268(12) 0.0254(12) -0.0026(11) 0.0054(10) -0.0005(10)
    C18 0.0374(18) 0.061(2) 0.077(3) -0.0020(16) 0.0289(18) 0.0201(19)
    C19 0.0328(18) 0.084(3) 0.069(2) -0.0063(18) -0.0103(17) 0.024(2)
    Cu1 0.02206(16) 0.03009(16) 0.03997(18) -0.00026(13) 0.00866(14) 0.00474(14)
    Eu1 0.02169(8) 0.02888(8) 0.03354(8) -0.00131(5) 0.00688(5) -0.00045(5)
    N1 0.0247(12) 0.0372(13) 0.0539(15) -0.0038(10) 0.0110(11) -0.0005(11)
    N2 0.0254(12) 0.0361(13) 0.0422(13) 0.0030(10) 0.0103(10) 0.0021(10)
    N3 0.0429(16) 0.0409(15) 0.0632(18) -0.0032(12) 0.0008(14) -0.0151(13)
    N4 0.119(4) 0.100(3) 0.0346(16) 0.079(3) -0.003(2) -0.0102(17)
    N5 0.0479(17) 0.0361(14) 0.0454(15) 0.0078(12) 0.0084(12) 0.0007(11)
    O1 0.0274(10) 0.0341(10) 0.0457(11) 0.0018(8) 0.0107(9) 0.0132(9)
    O2 0.0270(10) 0.0460(12) 0.0437(12) -0.0020(9) 0.0002(9) 0.0098(9)
    O3 0.0269(10) 0.0276(9) 0.0447(11) 0.0020(8) 0.0122(8) 0.0073(8)
    O4 0.0310(11) 0.0382(11) 0.0521(12) -0.0011(9) 0.0181(10) 0.0089(9)
    O5 0.0432(13) 0.0474(13) 0.0544(13) -0.0019(11) 0.0136(11) -0.0141(11)
    O6 0.068(2) 0.087(2) 0.151(3) -0.0302(18) 0.010(2) -0.070(2)
    O7 0.0293(11) 0.0483(13) 0.0551(13) -0.0027(9) 0.0066(10) -0.0091(11)
    O8 0.088(2) 0.0581(16) 0.0499(15) 0.0195(14) 0.0294(16) 0.0010(12)
    O9 0.166(4) 0.192(4) 0.0457(17) 0.115(3) -0.003(2) -0.020(2)
    O10 0.0621(19) 0.114(3) 0.0561(17) 0.0386(18) -0.0146(15) -0.0300(17)
    O11 0.0298(11) 0.0466(13) 0.0674(15) 0.0017(10) 0.0107(10) -0.0029(11)
    O12 0.089(2) 0.0437(14) 0.099(2) 0.0295(15) 0.0140(18) -0.0063(15)
    O13 0.0378(12) 0.0380(12) 0.0607(14) -0.0067(9) 0.0087(10) -0.0057(10)
_geom_special_details
;
All e.s.d.'s (except the e.s.d. in the dihedral angle between two l.s. planes)
are estimated using the full covariance matrix. The cell e.s.d.'s are taken
into account individually in the estimation of e.s.d.'s in distances, angles
and torsion angles; correlations between e.s.d.'s in cell parameters are only
used when they are defined by crystal symmetry. An approximate (isotropic)
treatment of cell e.s.d.'s is used for estimating e.s.d.'s involving l.s.
planes.
;
loop_
    _geom_bond_atom_site_label_1
    _geom_bond_atom_site_label_2
    _geom_bond_site_symmetry_2
    _geom_bond_distance
    _geom_bond_publ_flag
    C1 O1 . 1.337(3) ?
    C1 C6 . 1.398(4) ?
    C1 C2 . 1.398(4) ?
    C2 C3 . 1.378(4) ?
    C2 O2 . 1.383(3) ?
    C3 C4 . 1.392(5) ?
    C3 H1 . 0.9300 ?
    C4 C5 . 1.363(5) ?
    C4 H2 . 0.9300 ?
    C5 C6 . 1.414(4) ?
    C5 H3 . 0.9300 ?
    C6 C7 . 1.441(4) ?
    C7 N1 . 1.278(4) ?
    C7 H4 . 0.9300 ?
    C8 N1 . 1.494(4) ?
    C8 C9 . 1.501(5) ?
    C8 H5 . 0.9700 ?
    C8 H6 . 0.9700 ?
    C9 C10 . 1.502(5) ?
    C9 H7 . 0.9700 ?
    C9 H8 . 0.9700 ?
    C10 N2 . 1.478(4) ?
    C10 H9 . 0.9700 ?
    C10 H10 . 0.9700 ?
    C11 N2 . 1.281(4) ?
    C11 C12 . 1.445(4) ?
    C11 H11 . 0.9300 ?
    C12 C17 . 1.395(4) ?
    C12 C13 . 1.418(4) ?
    C13 C14 . 1.368(4) ?
    C13 H12 . 0.9300 ?
    C14 C15 . 1.387(5) ?
    C14 H13 . 0.9300 ?
    C15 C16 . 1.376(4) ?
    C15 H14 . 0.9300 ?
    C16 O4 . 1.380(3) ?
    C16 C17 . 1.409(4) ?
    C17 O3 . 1.329(3) ?
    C18 O4 . 1.445(3) ?
    C18 H15 . 0.9600 ?
    C18 H16 . 0.9600 ?
    C18 H17 . 0.9600 ?
    C19 O2 . 1.433(4) ?
    C19 H18 . 0.9600 ?
    C19 H19 . 0.9600 ?
    C19 H20 . 0.9600 ?
    Cu1 O3 . 1.9315(18) ?
    Cu1 O1 . 1.9320(19) ?
    Cu1 N2 . 1.940(2) ?
    Cu1 N1 . 1.980(2) ?
    Eu1 O1 . 2.3694(19) ?
    Eu1 O3 . 2.4457(18) ?
    Eu1 O13 . 2.466(2) ?
    Eu1 O7 . 2.470(2) ?
    Eu1 O8 . 2.478(3) ?
    Eu1 O10 . 2.478(3) ?
    Eu1 O5 . 2.480(2) ?
    Eu1 O11 . 2.548(2) ?
    Eu1 O4 . 2.584(2) ?
    Eu1 O2 . 2.593(2) ?
    N3 O6 . 1.198(4) ?
    N3 O5 . 1.266(4) ?
    N3 O7 . 1.271(3) ?
    N4 O9 . 1.222(5) ?
    N4 O8 . 1.249(5) ?
    N4 O10 . 1.256(6) ?
    N5 O12 . 1.216(3) ?
    N5 O11 . 1.254(3) ?
    N5 O13 . 1.273(3) ?
loop_
    _geom_angle_atom_site_label_1
    _geom_angle_atom_site_label_2
    _geom_angle_atom_site_label_3
    _geom_angle_site_symmetry_1
    _geom_angle_site_symmetry_3
    _geom_angle
    _geom_angle_publ_flag
    O1 C1 C6 . . 122.9(3) ?
    O1 C1 C2 . . 117.9(2) ?
    C6 C1 C2 . . 119.2(3) ?
    C3 C2 O2 . . 124.8(3) ?
    C3 C2 C1 . . 121.1(3) ?
    O2 C2 C1 . . 114.0(2) ?
    C2 C3 C4 . . 119.6(3) ?
    C2 C3 H1 . . 120.2 ?
    C4 C3 H1 . . 120.2 ?
    C5 C4 C3 . . 120.3(3) ?
    C5 C4 H2 . . 119.8 ?
    C3 C4 H2 . . 119.8 ?
    C4 C5 C6 . . 120.9(3) ?
    C4 C5 H3 . . 119.6 ?
    C6 C5 H3 . . 119.6 ?
    C1 C6 C5 . . 118.8(3) ?
    C1 C6 C7 . . 122.9(3) ?
    C5 C6 C7 . . 118.2(3) ?
    N1 C7 C6 . . 127.9(3) ?
    N1 C7 H4 . . 116.1 ?
    C6 C7 H4 . . 116.1 ?
    N1 C8 C9 . . 113.9(3) ?
    N1 C8 H5 . . 108.8 ?
    C9 C8 H5 . . 108.8 ?
    N1 C8 H6 . . 108.8 ?
    C9 C8 H6 . . 108.8 ?
    H5 C8 H6 . . 107.7 ?
    C8 C9 C10 . . 112.7(3) ?
    C8 C9 H7 . . 109.0 ?
    C10 C9 H7 . . 109.0 ?
    C8 C9 H8 . . 109.0 ?
    C10 C9 H8 . . 109.0 ?
    H7 C9 H8 . . 107.8 ?
    N2 C10 C9 . . 109.6(3) ?
    N2 C10 H9 . . 109.7 ?
    C9 C10 H9 . . 109.7 ?
    N2 C10 H10 . . 109.7 ?
    C9 C10 H10 . . 109.7 ?
    H9 C10 H10 . . 108.2 ?
    N2 C11 C12 . . 127.3(3) ?
    N2 C11 H11 . . 116.3 ?
    C12 C11 H11 . . 116.3 ?
    C17 C12 C13 . . 119.8(3) ?
    C17 C12 C11 . . 123.0(2) ?
    C13 C12 C11 . . 117.1(3) ?
    C14 C13 C12 . . 120.1(3) ?
    C14 C13 H12 . . 120.0 ?
    C12 C13 H12 . . 120.0 ?
    C13 C14 C15 . . 120.5(3) ?
    C13 C14 H13 . . 119.7 ?
    C15 C14 H13 . . 119.7 ?
    C16 C15 C14 . . 120.1(3) ?
    C16 C15 H14 . . 119.9 ?
    C14 C15 H14 . . 119.9 ?
    C15 C16 O4 . . 124.9(3) ?
    C15 C16 C17 . . 121.0(3) ?
    O4 C16 C17 . . 114.1(2) ?
    O3 C17 C12 . . 123.5(2) ?
    O3 C17 C16 . . 118.0(2) ?
    C12 C17 C16 . . 118.5(2) ?
    O4 C18 H15 . . 109.5 ?
    O4 C18 H16 . . 109.5 ?
    H15 C18 H16 . . 109.5 ?
    O4 C18 H17 . . 109.5 ?
    H15 C18 H17 . . 109.5 ?
    H16 C18 H17 . . 109.5 ?
    O2 C19 H18 . . 109.5 ?
    O2 C19 H19 . . 109.5 ?
    H18 C19 H19 . . 109.5 ?
    O2 C19 H20 . . 109.5 ?
    H18 C19 H20 . . 109.5 ?
    H19 C19 H20 . . 109.5 ?
    O3 Cu1 O1 . . 78.94(8) ?
    O3 Cu1 N2 . . 93.28(9) ?
    O1 Cu1 N2 . . 168.21(10) ?
    O3 Cu1 N1 . . 167.44(9) ?
    O1 Cu1 N1 . . 92.19(9) ?
    N2 Cu1 N1 . . 96.78(10) ?
    O1 Eu1 O3 . . 61.31(6) ?
    O1 Eu1 O13 . . 79.49(7) ?
    O3 Eu1 O13 . . 125.96(7) ?
    O1 Eu1 O7 . . 135.09(7) ?
    O3 Eu1 O7 . . 116.46(7) ?
    O13 Eu1 O7 . . 117.56(7) ?
    O1 Eu1 O8 . . 134.09(10) ?
    O3 Eu1 O8 . . 107.21(9) ?
    O13 Eu1 O8 . . 73.82(8) ?
    O7 Eu1 O8 . . 90.65(10) ?
    O1 Eu1 O10 . . 85.77(10) ?
    O3 Eu1 O10 . . 68.91(8) ?
    O13 Eu1 O10 . . 72.77(9) ?
    O7 Eu1 O10 . . 137.83(11) ?
    O8 Eu1 O10 . . 51.04(12) ?
    O1 Eu1 O5 . . 88.53(8) ?
    O3 Eu1 O5 . . 76.02(8) ?
    O13 Eu1 O5 . . 141.92(8) ?
    O7 Eu1 O5 . . 51.56(8) ?
    O8 Eu1 O5 . . 134.29(9) ?
    O10 Eu1 O5 . . 142.67(9) ?
    O1 Eu1 O11 . . 119.29(7) ?
    O3 Eu1 O11 . . 174.77(7) ?
    O13 Eu1 O11 . . 50.70(7) ?
    O7 Eu1 O11 . . 67.17(8) ?
    O8 Eu1 O11 . . 68.45(9) ?
    O10 Eu1 O11 . . 105.86(9) ?
    O5 Eu1 O11 . . 109.04(8) ?
    O1 Eu1 O4 . . 123.26(6) ?
    O3 Eu1 O4 . . 62.20(6) ?
    O13 Eu1 O4 . . 142.41(8) ?
    O7 Eu1 O4 . . 69.64(7) ?
    O8 Eu1 O4 . . 69.12(7) ?
    O10 Eu1 O4 . . 79.18(10) ?
    O5 Eu1 O4 . . 73.38(8) ?
    O11 Eu1 O4 . . 117.46(7) ?
    O1 Eu1 O2 . . 62.67(7) ?
    O3 Eu1 O2 . . 114.81(7) ?
    O13 Eu1 O2 . . 70.45(8) ?
    O7 Eu1 O2 . . 83.38(8) ?
    O8 Eu1 O2 . . 135.61(8) ?
    O10 Eu1 O2 . . 134.86(10) ?
    O5 Eu1 O2 . . 71.93(8) ?
    O11 Eu1 O2 . . 68.74(8) ?
    O4 Eu1 O2 . . 144.61(7) ?
    C7 N1 C8 . . 114.6(3) ?
    C7 N1 Cu1 . . 122.6(2) ?
    C8 N1 Cu1 . . 122.8(2) ?
    C11 N2 C10 . . 117.0(2) ?
    C11 N2 Cu1 . . 124.85(19) ?
    C10 N2 Cu1 . . 118.15(19) ?
    O6 N3 O5 . . 121.1(3) ?
    O6 N3 O7 . . 122.8(3) ?
    O5 N3 O7 . . 116.1(2) ?
    O9 N4 O8 . . 121.7(5) ?
    O9 N4 O10 . . 121.3(5) ?
    O8 N4 O10 . . 117.0(3) ?
    O12 N5 O11 . . 123.3(3) ?
    O12 N5 O13 . . 120.2(3) ?
    O11 N5 O13 . . 116.5(2) ?
    C1 O1 Cu1 . . 124.84(17) ?
    C1 O1 Eu1 . . 124.78(16) ?
    Cu1 O1 Eu1 . . 110.09(8) ?
    C2 O2 C19 . . 117.1(2) ?
    C2 O2 Eu1 . . 116.77(17) ?
    C19 O2 Eu1 . . 126.1(2) ?
    C17 O3 Cu1 . . 127.52(17) ?
    C17 O3 Eu1 . . 125.29(16) ?
    Cu1 O3 Eu1 . . 107.10(8) ?
    C16 O4 C18 . . 116.2(2) ?
    C16 O4 Eu1 . . 120.07(15) ?
    C18 O4 Eu1 . . 123.57(19) ?
    N3 O5 Eu1 . . 95.64(17) ?
    N3 O7 Eu1 . . 95.94(17) ?
    N4 O8 Eu1 . . 96.1(2) ?
    N4 O10 Eu1 . . 95.9(3) ?
    N5 O11 Eu1 . . 94.71(17) ?
    N5 O13 Eu1 . . 98.11(17) ?
data_global
_journal_date_recd_electronic     2008-07-29
_journal_date_accepted     2008-08-14
_journal_name_full     'Acta Crystallographica, Section E'
_journal_year     2008
_journal_volume     64
_journal_issue      9
_journal_page_first     m1206
_journal_page_last     m1206
_journal_paper_category     QM
_journal_coeditor_code     FJ2142
_publ_contact_author_name     'Li, Guang-Ming'
_publ_contact_author_address
;
School of Chemistry and Materials Science
Heilongjiang University
Harbin 150080
People's Republic of China
;
_publ_contact_author_email     gmli@hlju.edu.cn
_publ_contact_author_fax     '86 451 8660 8042'
_publ_contact_author_phone     '86 451 8660 8428'
_publ_section_title
;\
{\m-6,6'-Dimethoxy-2,2'-[propane-1,3-diylbis(nitrilomethylidyne)]diphenolato}\
trinitratocopper(II)europium(III)
;
loop_
    _publ_author_name
    _publ_author_address
    'Xing, Jing-Chun'
;
School of Chemistry and Materials Science
Heilongjiang University
Harbin 150080
People's Republic of China
and
Department of Anesthesiology of the Second Affiliated Hospital
Harbin Medical University
Harbin 150086
People's Republic of China
;
    'Wang, Jing-Hua'
;
School of Chemistry and Materials Science
Heilongjiang University
Harbin 150080
People's Republic of China
;
    'Yan, Peng-Fei'
;
School of Chemistry and Materials Science
Heilongjiang University
Harbin 150080
People's Republic of China
;
    'Li, Guang-Ming'
;
School of Chemistry and Materials Science
Heilongjiang University
Harbin 150080
People's Republic of China
;
