# Supplementary material for: {μ-6,6′-Dimeth­oxy-2,2′-[propane-1,3-diylbis(nitrilo­methyl­idyne)]diphenolato}trinitratocopper(II)europium(III)
Source: Acta Crystallogr Sect E Struct Rep Online. 2008 Aug 30;64(Pt 9):m1206. doi: 10.1107/S1600536808026329 (PMC2960587; doi:10.1107/S1600536808026329)
Supplement: Supplementary file 2 [file e-64-m1206-Isup2.hkl]

# 
# h,k,l, Fc-squared, Fo-squared, sigma(Fo-squared) and status flag 
# 
data_I
_shelx_title ' shelxl in P2(1)/n' 
_shelx_refln_list_code          4 
_shelx_F_calc_maximum      330.56 
_exptl_crystal_F_000      1460.00 
_reflns_d_resolution_high  0.7709 
 
loop_ 
 _symmetry_equiv_pos_as_xyz 
 'x, y, z' 
 '-x+1/2, y+1/2, -z+1/2' 
 '-x, -y, -z' 
 'x-1/2, -y-1/2, z-1/2' 
 
_cell_length_a    11.6381 
_cell_length_b    14.6804 
_cell_length_c    14.8527 
_cell_angle_alpha  90.000 
_cell_angle_beta  101.524 
_cell_angle_gamma  90.000 
 
_shelx_F_squared_multiplier     1.000 
 
loop_ 
 _refln_index_h 
 _refln_index_k 
 _refln_index_l 
 _refln_F_squared_calc 
 _refln_F_squared_meas 
 _refln_F_squared_sigma 
 _refln_observed_status 
   2   0   0    50254.83    53707.78   1602.91 o 
   4   0   0    20296.60    20349.26    626.28 o 
   6   0   0    55144.21    53663.54   2642.81 o 
   8   0   0      431.63      422.53     34.62 o 
  10   0   0    15427.74    14833.38    560.21 o 
  12   0   0     1763.54     1677.78     64.59 o 
  14   0   0      265.63      283.27     59.74 o 
   2   1   0     2132.79     2222.40     29.15 o 
   3   1   0       20.85       85.90     22.16 o 
   4   1   0    21753.58    21110.42    392.49 o 
   5   1   0      717.07      762.80     18.24 o 
   6   1   0      172.10      256.61     13.45 o 
   7   1   0      139.05      174.65     17.41 o 
   8   1   0    11667.21    10933.95    267.36 o 
   9   1   0     1703.89     1625.95     52.46 o 
  10   1   0     7913.60     7482.71    190.44 o 
  11   1   0      433.36      445.91     20.57 o 
  12   1   0     1728.63     1597.70    106.88 o 
  13   1   0        5.48        8.75      9.71 o 
  14   1   0     6007.83     6032.57    181.74 o 
   1   2   0     3283.10     3291.31     35.78 o 
   2   2   0    40751.22    44719.00   1014.14 o 
   3   2   0      109.89      166.13     10.13 o 
   4   2   0    32697.44    31342.45    792.96 o 
   5   2   0       43.67       41.55     15.76 o 
   6   2   0    41649.34    40605.20   1005.53 o 
   7   2   0       14.85       36.47     13.31 o 
   8   2   0      405.22      353.45     25.90 o 
   9   2   0      529.83      482.36     29.17 o 
  10   2   0     7007.09     6904.02    131.50 o 
  11   2   0        6.73       20.37     12.11 o 
  12   2   0     2006.76     1876.65     36.45 o 
  13   2   0       32.75       24.75     18.37 o 
  14   2   0      609.83      621.18     55.02 o 
   1   3   0       24.89       33.42      3.65 o 
   2   3   0    18730.24    19038.30    273.61 o 
   3   3   0     5102.39     4883.53     62.19 o 
   4   3   0    23562.85    22466.57    416.43 o 
   5   3   0     1934.15     2245.00     31.89 o 
   6   3   0     1323.15     1350.08     38.84 o 
   7   3   0     1396.35     1395.76     45.68 o 
   8   3   0     4228.72     4310.60     92.74 o 
   9   3   0      164.50      172.25      9.81 o 
  10   3   0     4393.50     4114.25     63.68 o 
  11   3   0      149.07      167.58     11.15 o 
  12   3   0      655.02      640.22     18.25 o 
  13   3   0       17.09      -20.18     48.07 o 
  14   3   0     6260.92     6381.55    179.46 o 
   0   4   0    46110.79    47153.68   1337.23 o 
   1   4   0      332.23      580.23     12.36 o 
   2   4   0    17278.73    17614.50    250.82 o 
   3   4   0    12265.44    13177.72    327.74 o 
   4   4   0    24105.42    23139.86    467.00 o 
   5   4   0     2601.63     2601.38     47.67 o 
   6   4   0    15828.02    15320.08    308.92 o 
   7   4   0      386.38      346.66     15.18 o 
   8   4   0     5840.74     5501.33     87.36 o 
   9   4   0      461.83      481.86     26.46 o 
  10   4   0    15185.54    14256.38    325.66 o 
  11   4   0        0.54        6.98     14.17 o 
  12   4   0     1306.58     1327.35     60.79 o 
  13   4   0       50.04       38.41     23.44 o 
  14   4   0      870.95      986.56     85.19 o 
   1   5   0      522.12      507.01     11.30 o 
   2   5   0     1797.60     1840.48     21.89 o 
   3   5   0      649.19      635.13     17.78 o 
   4   5   0    13260.38    13123.98    246.99 o 
   5   5   0      237.73      291.25     12.16 o 
   6   5   0      549.80      671.52     28.19 o 
   7   5   0     1679.05     1616.53     35.65 o 
   8   5   0     9546.76     9356.83    160.30 o 
   9   5   0       90.64      103.34     13.80 o 
  10   5   0     5074.99     4958.78    111.01 o 
  11   5   0      646.65      665.81     41.10 o 
  12   5   0     1106.47     1273.27     97.82 o 
  13   5   0       67.27       81.29     27.68 o 
  14   5   0     5592.18     5882.90    363.29 o 
   0   6   0    60511.11    60091.67   2005.84 o 
   1   6   0      420.22      603.36     12.12 o 
   2   6   0    32304.86    32381.70    603.18 o 
   3   6   0     6118.03     6209.34     84.42 o 
   4   6   0    40707.51    43333.68    890.80 o 
   5   6   0      989.70      955.19     21.02 o 
   6   6   0    14302.83    13580.46    255.18 o 
   7   6   0       93.48       75.74     12.02 o 
   8   6   0     9433.81     8920.71    155.89 o 
   9   6   0        8.94       -0.27     14.08 o 
  10   6   0    13672.91    12991.39    475.98 o 
  11   6   0       90.22      123.15     16.97 o 
  12   6   0     1522.69     1598.44     58.23 o 
  13   6   0      469.95      555.55     91.19 o 
  14   6   0     1499.24     1617.66     86.49 o 
   1   7   0      406.93      393.95     14.22 o 
   2   7   0      761.93      879.28     23.76 o 
   3   7   0      315.05      302.39     12.13 o 
   4   7   0     9723.79     9936.69    151.75 o 
   5   7   0      300.13      299.65     15.80 o 
   6   7   0      966.83      931.24     24.49 o 
   7   7   0      541.89      544.44     35.52 o 
   8   7   0     4201.09     4052.50     93.75 o 
   9   7   0      283.22      279.55     26.57 o 
  10   7   0     2189.88     2183.17     61.10 o 
  11   7   0     2163.95     2110.05    109.33 o 
  12   7   0     1991.44     2093.13    101.63 o 
  13   7   0        0.18      -10.75     19.74 o 
   0   8   0    45874.32    45161.93   1397.42 o 
   1   8   0      306.48      251.69     11.25 o 
   2   8   0    20228.47    20240.14    339.79 o 
   3   8   0     6090.15     5848.68     76.47 o 
   4   8   0    14868.07    14669.47    195.70 o 
   5   8   0      322.17      316.48      9.48 o 
   6   8   0    14750.51    14062.40    277.99 o 
   7   8   0     1875.02     1863.88     51.20 o 
   8   8   0     5387.83     5217.34    111.91 o 
   9   8   0        2.48        6.60     11.37 o 
  10   8   0     2420.73     2396.94     84.09 o 
  11   8   0      767.99      769.42     40.09 o 
  12   8   0      706.70      683.13     42.64 o 
  13   8   0      717.59      754.80     53.50 o 
   1   9   0      753.59      702.67     16.69 o 
   2   9   0        7.28       22.92      7.97 o 
   3   9   0     2201.97     2156.76     33.32 o 
   4   9   0     4489.35     4383.38     52.61 o 
   5   9   0      115.93      159.88      9.96 o 
   6   9   0      129.97      175.22     16.80 o 
   7   9   0     1813.67     1861.18     56.11 o 
   8   9   0      886.18      943.85     60.30 o 
   9   9   0     1292.81     1273.07     38.82 o 
  10   9   0     3286.10     3237.77     89.39 o 
  11   9   0      748.18      744.16     84.66 o 
  12   9   0     1701.04     1803.99     71.03 o 
  13   9   0       18.67        0.87     16.17 o 
   0  10   0    29984.46    28818.12    846.35 o 
   1  10   0      357.56      349.85     15.70 o 
   2  10   0    20331.07    19512.58    339.14 o 
   3  10   0     7796.30     7378.78    161.27 o 
   4  10   0    11139.85    11083.49    192.03 o 
   5  10   0     4227.41     4394.82     61.22 o 
   6  10   0     6957.88     6884.79    126.13 o 
   7  10   0     3471.62     3335.24     88.85 o 
   8  10   0      994.83      992.22     90.27 o 
   9  10   0      228.36      278.50     21.60 o 
  10  10   0     3061.22     3111.51     99.05 o 
  11  10   0      384.06      460.69     42.94 o 
  12  10   0     1292.13     1327.46     60.10 o 
   1  11   0     3106.22     3104.46     50.87 o 
   2  11   0        4.82       22.67      8.24 o 
   3  11   0      684.60      659.00     23.69 o 
   4  11   0      178.25      151.75     11.67 o 
   5  11   0        1.64        9.44      6.05 o 
   6  11   0     2415.60     2359.38     70.96 o 
   7  11   0      554.70      549.05     25.33 o 
   8  11   0     1594.60     1631.65     85.77 o 
   9  11   0      789.76      788.25     61.35 o 
  10  11   0     2358.46     2469.62    154.49 o 
  11  11   0      446.65      482.92     27.86 o 
  12  11   0     1575.19     1534.53     91.49 o 
   0  12   0    21087.82    20568.16    629.35 o 
   1  12   0      146.13      152.42     11.82 o 
   2  12   0    12343.01    11952.88    202.83 o 
   3  12   0     2540.10     2499.89     48.14 o 
   4  12   0    12274.81    11976.35    178.24 o 
   5  12   0      488.08      491.01     16.27 o 
   6  12   0     6084.42     5547.32    235.98 o 
   7  12   0      343.51      344.05     27.12 o 
   8  12   0     3709.14     3759.41    173.62 o 
   9  12   0       38.06       39.71     19.41 o 
  10  12   0     2212.25     2160.64    118.21 o 
  11  12   0       56.44       24.69     14.85 o 
   1  13   0     3569.48     3481.40     67.38 o 
   2  13   0      438.92      420.94     18.82 o 
   3  13   0       38.90       31.87     11.76 o 
   4  13   0     2600.59     2411.59     59.80 o 
   5  13   0      218.01      200.68     13.42 o 
   6  13   0     1875.11     1817.29     53.68 o 
   7  13   0     2862.17     2791.34    124.20 o 
   8  13   0      926.72      966.82     45.25 o 
   9  13   0       91.11       98.59     19.52 o 
  10  13   0     1525.15     1650.92     90.11 o 
   0  14   0     3678.49     3469.63    100.24 o 
   1  14   0       33.76       43.78     14.80 o 
   2  14   0    11010.25    10548.78    200.12 o 
   3  14   0     1192.97     1186.75     33.86 o 
   4  14   0     5786.28     5670.65    106.50 o 
   5  14   0      266.64      308.06     18.37 o 
   6  14   0     2291.53     2261.57     59.36 o 
   7  14   0      786.53      772.18     45.02 o 
   8  14   0     3480.25     3514.90    179.40 o 
   9  14   0      119.44      107.01     18.38 o 
  10  14   0      812.17      862.78     60.28 o 
   1  15   0      464.42      506.85     22.97 o 
   2  15   0      166.81      176.73     16.10 o 
   3  15   0      202.09      202.35     14.77 o 
   4  15   0      157.46      171.99     13.93 o 
   5  15   0        0.87        3.81      8.21 o 
   6  15   0     1294.52     1262.98     91.51 o 
   7  15   0      893.27      884.02     38.98 o 
   8  15   0     1332.63     1305.91     72.95 o 
   9  15   0        0.52        0.98     12.00 o 
   0  16   0     2623.48     2671.49     92.65 o 
   1  16   0      135.99      148.25     17.20 o 
   2  16   0     4565.51     4513.56    116.21 o 
   3  16   0      338.94      368.41     17.13 o 
   4  16   0     1616.52     1582.81     78.09 o 
   5  16   0       80.47       81.78     15.68 o 
   6  16   0     1350.51     1297.68     83.65 o 
   7  16   0      706.01      648.16     38.86 o 
   8  16   0     1940.67     1790.79     75.16 o 
   1  17   0      163.20      138.08     28.18 o 
   2  17   0      388.19      432.93     21.20 o 
   3  17   0      125.21       83.20     20.80 o 
   4  17   0       92.64      104.07     14.18 o 
   5  17   0      132.57      117.11     18.45 o 
   6  17   0      737.91      808.67     92.88 o 
   0  18   0     1350.29     1329.17     57.72 o 
   1  18   0      235.02      224.20     22.34 o 
   2  18   0     3590.94     3734.84     92.70 o 
   3  18   0      727.58      663.48     26.99 o 
   4  18   0     2347.15     2343.21    127.77 o 
   1  19   0       39.46       -3.76     24.33 o 
 -13   0   1     1038.68     1022.47     41.06 o 
 -11   0   1     4796.03     4738.15    118.09 o 
  -9   0   1     4125.75     4100.91    135.31 o 
  -7   0   1      176.60      317.69     26.51 o 
  -5   0   1       33.07       17.80     11.08 o 
  -3   0   1    27968.64    28745.73    944.57 o 
   3   0   1      685.17      887.49     24.20 o 
   5   0   1     7203.58     6581.12    122.81 o 
   7   0   1    29279.82    26840.38   1027.65 o 
   9   0   1     3106.13     3001.45    120.27 o 
  11   0   1    19189.25    19233.39    809.46 o 
  13   0   1     7085.11     7337.56    339.06 o 
 -14   1   1       15.06       23.45     23.76 o 
 -13   1   1     7524.21     7091.77    191.99 o 
 -12   1   1        5.02        9.26      6.84 o 
 -11   1   1     5708.07     5621.12    109.31 o 
 -10   1   1     3499.52     3272.21     83.52 o 
  -9   1   1     5550.87     5407.30     94.22 o 
  -8   1   1     1386.75     1313.43     55.89 o 
  -7   1   1    66017.76    64807.13   2373.76 o 
  -6   1   1       27.18       46.87     12.07 o 
  -5   1   1    34461.77    35316.93    953.06 o 
  -4   1   1       14.93       27.56      4.24 o 
  -3   1   1    45828.39    47425.74    947.72 o 
  -2   1   1      489.40      555.75      4.54 o 
   2   1   1     7861.47     8084.72     93.00 o 
   3   1   1    24312.36    23953.20    458.19 o 
   4   1   1      550.53      503.86     17.21 o 
   5   1   1    30182.07    31417.93    683.86 o 
   6   1   1       39.34       38.28     10.14 o 
   7   1   1    23034.17    22033.90    458.23 o 
   8   1   1     1782.38     1606.35     51.44 o 
   9   1   1     1310.50     1232.51     57.39 o 
  10   1   1      312.80      295.14     45.89 o 
  11   1   1       10.70       30.65     20.62 o 
  12   1   1      202.46      179.71     31.09 o 
  13   1   1     1314.03     1306.28     62.92 o 
  14   1   1        3.14      161.93    144.50 o 
 -14   2   1       18.49       13.98     18.21 o 
 -13   2   1      881.58      850.59     93.21 o 
 -12   2   1        8.17       13.39      9.70 o 
 -11   2   1     4650.94     4511.28     73.46 o 
 -10   2   1      170.13      224.13     18.19 o 
  -9   2   1      359.32      365.73     11.10 o 
  -8   2   1       20.30       22.16      6.87 o 
  -7   2   1     2163.19     2105.11     58.27 o 
  -6   2   1     1009.13     1014.61     15.84 o 
  -5   2   1     7390.16     8216.04    174.83 o 
  -4   2   1       26.92       52.35      4.15 o 
  -3   2   1    14825.08    15354.20    498.68 o 
  -2   2   1     2503.63     2788.86     31.55 o 
  -1   2   1     3800.94     4023.37    116.50 o 
   0   2   1     1268.98     1226.56     11.68 o 
   1   2   1    29808.26    33110.19    541.42 o 
   2   2   1       64.01       82.47      5.23 o 
   3   2   1     2978.92     3243.80     46.73 o 
   4   2   1     1402.42     1195.77     23.49 o 
   5   2   1     4787.34     4390.31     72.46 o 
   6   2   1     1094.94     1123.57     26.86 o 
   7   2   1    27183.61    25116.51    547.11 o 
   8   2   1      295.25      377.04     23.10 o 
   9   2   1     2500.58     2392.21     56.79 o 
  10   2   1       12.08       29.12     22.61 o 
  11   2   1     8053.58     8205.77    255.53 o 
  12   2   1       32.13       16.74     22.16 o 
  13   2   1     4372.82     4704.05    223.53 o 
  14   2   1        2.99      -14.81     40.37 o 
 -14   3   1       13.02      -19.12     29.96 o 
 -13   3   1     6626.00     6641.98    263.67 o 
 -12   3   1      103.49       78.19     10.09 o 
 -11   3   1     3373.40     3422.24     54.62 o 
 -10   3   1      168.25      176.78     12.02 o 
  -9   3   1    10288.15    10291.50    164.22 o 
  -8   3   1      188.86      187.13      7.63 o 
  -7   3   1    29588.72    29096.74    499.29 o 
  -6   3   1     1780.81     1796.01     21.22 o 
  -5   3   1     2449.19     2109.93     21.14 o 
  -4   3   1     1049.43     1079.15     17.45 o 
  -3   3   1    76772.10    80172.09   1853.08 o 
  -2   3   1     6529.85     6517.92    132.51 o 
  -1   3   1    23152.38    24288.29    379.41 o 
   0   3   1      362.55      365.70      6.77 o 
   1   3   1      260.81      364.45     13.66 o 
   2   3   1      354.68      399.46     23.33 o 
   3   3   1    43941.57    46990.40   1464.55 o 
   4   3   1     1493.25     1578.47     23.33 o 
   5   3   1      743.19      572.81     30.41 o 
   6   3   1       16.63       33.77     10.42 o 
   7   3   1    14900.39    14313.11    273.13 o 
   8   3   1      285.09      260.85     19.91 o 
   9   3   1     2821.66     2742.43    114.21 o 
  10   3   1      646.64      640.96     33.41 o 
  11   3   1        4.89        2.32     10.42 o 
  12   3   1       91.96       91.55     27.50 o 
  13   3   1     1437.83     1423.48     61.30 o 
  14   3   1        3.09      -40.95     40.95 o 
 -14   4   1      322.15      294.61     39.12 o 
 -13   4   1      739.21      773.10     59.64 o 
 -12   4   1        8.50        7.92     21.22 o 
 -11   4   1     6265.55     5972.38    142.22 o 
 -10   4   1       24.07       39.21     17.48 o 
  -9   4   1      826.50      863.49     31.26 o 
  -8   4   1      157.37      187.43     15.95 o 
  -7   4   1     4069.89     3868.89     69.07 o 
  -6   4   1     1122.30     1055.16     33.47 o 
  -5   4   1      901.75     1002.07     21.51 o 
  -4   4   1     6879.83     7048.56    100.80 o 
  -3   4   1    11431.13    11656.36    150.07 o 
  -2   4   1      124.72      194.11     12.16 o 
  -1   4   1     2239.40     2367.07     26.13 o 
   0   4   1      222.84      260.22      7.61 o 
   1   4   1    52286.95    54856.00   1205.40 o 
   2   4   1     2811.31     2667.12     49.76 o 
   3   4   1    10024.01    10394.70    198.75 o 
   4   4   1     5795.13     5851.00     86.02 o 
   5   4   1     3304.26     3010.35     49.17 o 
   6   4   1        0.89       -0.76      7.05 o 
   7   4   1    32997.59    31403.28    655.66 o 
   8   4   1      109.60      101.57     12.72 o 
   9   4   1     2929.06     2794.58     60.16 o 
  10   4   1      484.99      537.14     26.14 o 
  11   4   1     8121.10     7960.51    205.39 o 
  12   4   1      277.56      359.21     46.81 o 
  13   4   1     4367.04     4389.71    148.53 o 
  14   4   1      235.74      197.26     32.54 o 
 -14   5   1        3.30       -8.88     18.70 o 
 -13   5   1     5152.13     5124.96    137.03 o 
 -12   5   1      147.17      183.98     26.70 o 
 -11   5   1     5280.16     5269.51    120.92 o 
 -10   5   1     1405.23     1367.32     55.79 o 
  -9   5   1    15449.81    15094.45    368.71 o 
  -8   5   1      154.87      141.17     13.28 o 
  -7   5   1    21858.90    21293.89    458.61 o 
  -6   5   1        8.78       29.34      9.00 o 
  -5   5   1     4669.24     4465.24     62.43 o 
  -4   5   1     2162.63     2326.59     36.92 o 
  -3   5   1    70150.04    73306.85   1881.77 o 
  -2   5   1     2136.66     2061.13     25.50 o 
  -1   5   1    27717.04    27351.08    448.43 o 
   0   5   1     1020.25      985.81     31.69 o 
   1   5   1    13316.03    13318.37    173.13 o 
   2   5   1        4.98       25.22      6.66 o 
   3   5   1    74469.19    79042.98   2105.46 o 
   4   5   1       81.75      112.57     12.49 o 
   5   5   1     5934.06     6019.79    108.61 o 
   6   5   1     1654.17     1684.96     38.10 o 
   7   5   1     7020.88     6644.56    118.92 o 
   8   5   1      218.48      211.28     19.59 o 
   9   5   1     6994.86     6723.20    126.91 o 
  10   5   1      610.00      598.01     59.34 o 
  11   5   1        1.62      -10.63     12.70 o 
  12   5   1       30.99       38.09     21.91 o 
  13   5   1      962.77      980.94     70.40 o 
  14   5   1      147.76      155.50     38.58 o 
 -14   6   1      355.42      443.54     88.32 o 
 -13   6   1      574.47      664.33     47.83 o 
 -12   6   1      246.23      255.19     30.48 o 
 -11   6   1     3676.03     3788.87    111.86 o 
 -10   6   1       35.69       55.15     13.88 o 
  -9   6   1      649.14      663.61     24.34 o 
  -8   6   1      362.55      387.37     23.51 o 
  -7   6   1     4954.35     4750.44     78.60 o 
  -6   6   1     1258.29     1181.26     27.27 o 
  -5   6   1        0.73       -5.43     10.19 o 
  -4   6   1     3784.60     3556.66     48.85 o 
  -3   6   1    12494.17    12691.79    175.03 o 
  -2   6   1     1521.21     1712.01     21.66 o 
  -1   6   1     5593.12     5689.50     64.54 o 
   0   6   1      301.43      694.42     12.97 o 
   1   6   1    58594.25    61145.89   1467.49 o 
   2   6   1     1704.38     1667.75     20.36 o 
   3   6   1    18903.57    20350.99    338.00 o 
   4   6   1    15353.60    16030.61    399.12 o 
   5   6   1    10414.25    10789.76    193.10 o 
   6   6   1     1103.06     1125.82     31.42 o 
   7   6   1    32943.34    32226.25    698.67 o 
   8   6   1      108.36      130.16     14.90 o 
   9   6   1    11083.64    10329.92    207.51 o 
  10   6   1     1214.51     1205.21     55.74 o 
  11   6   1     6756.36     6795.42    216.80 o 
  12   6   1      392.84      374.01     29.40 o 
  13   6   1     3682.95     3723.39    117.02 o 
 -13   7   1     4235.97     4456.37    145.12 o 
 -12   7   1       34.22       60.65     21.10 o 
 -11   7   1     2833.28     2680.90     59.80 o 
 -10   7   1     2018.20     1907.53     51.37 o 
  -9   7   1    12290.03    11756.00    392.16 o 
  -8   7   1      280.18      242.53     19.11 o 
  -7   7   1    23828.94    23888.64    575.86 o 
  -6   7   1     1977.13     1997.62     58.53 o 
  -5   7   1     9105.06     8891.59    152.62 o 
  -4   7   1     1292.07     1332.28     27.97 o 
  -3   7   1    57561.55    59246.64   1458.84 o 
  -2   7   1     7391.01     7099.14    108.21 o 
  -1   7   1    21094.66    20298.92    322.36 o 
   0   7   1     6521.57     6102.50     74.45 o 
   1   7   1    23927.66    23878.12    393.83 o 
   2   7   1       45.45       60.32      7.86 o 
   3   7   1    44036.69    46163.98    994.72 o 
   4   7   1      427.95      489.42      8.46 o 
   5   7   1     2584.85     2401.87     43.16 o 
   6   7   1      864.87      871.89     47.58 o 
   7   7   1     7434.90     7142.68    145.09 o 
   8   7   1      529.71      526.55     23.04 o 
   9   7   1     2457.64     2476.33     74.44 o 
  10   7   1      570.97      613.28     28.63 o 
  11   7   1       58.32       49.87     15.60 o 
  12   7   1      148.14      125.09     19.71 o 
  13   7   1      378.75      379.12     43.25 o 
 -13   8   1      508.37      476.97     36.59 o 
 -12   8   1       92.81       83.75     24.23 o 
 -11   8   1     2426.61     2564.65     83.54 o 
 -10   8   1      554.47      549.96     35.75 o 
  -9   8   1       77.84       55.30     14.25 o 
  -8   8   1       22.29       37.18     12.22 o 
  -7   8   1      573.11      599.60     24.76 o 
  -6   8   1     2764.37     2672.03     52.09 o 
  -5   8   1       66.15       85.76      5.17 o 
  -4   8   1     2571.19     2376.34     36.67 o 
  -3   8   1     5069.37     5043.63     63.10 o 
  -2   8   1     1468.62     1589.60     25.00 o 
  -1   8   1      624.30      576.12     25.41 o 
   0   8   1     1126.98     1133.37     18.27 o 
   1   8   1     7822.84     7418.63    102.22 o 
   2   8   1     2116.02     2075.97     34.24 o 
   3   8   1     4180.96     4453.30     51.47 o 
   4   8   1     6397.40     6228.03     86.87 o 
   5   8   1    10743.50    10214.60    179.41 o 
   6   8   1      489.58      512.87     24.86 o 
   7   8   1    12757.84    12335.82    259.17 o 
   8   8   1       63.50       71.27     14.01 o 
   9   8   1     3259.72     3217.91     87.05 o 
  10   8   1      602.96      657.24     35.52 o 
  11   8   1     5581.73     5759.69    209.32 o 
  12   8   1       74.92       59.46     21.57 o 
  13   8   1     2157.94     2184.75    105.59 o 
 -13   9   1     2272.25     2466.57     84.47 o 
 -12   9   1      140.84      130.04     17.84 o 
 -11   9   1     2260.47     2165.40     95.53 o 
 -10   9   1     1489.75     1560.53     45.54 o 
  -9   9   1     3508.10     3504.12     94.00 o 
  -8   9   1       80.87       63.89     14.60 o 
  -7   9   1    13368.13    13272.14    287.42 o 
  -6   9   1      373.17      360.07     18.61 o 
  -5   9   1     8415.74     8261.55    152.89 o 
  -4   9   1     2997.63     3094.71     46.71 o 
  -3   9   1    21272.22    20236.02    346.92 o 
  -2   9   1       71.38       61.87      7.78 o 
  -1   9   1    18802.01    18597.41    309.50 o 
   0   9   1     2381.75     2047.55     31.52 o 
   1   9   1     8237.68     8281.35    116.06 o 
   2   9   1       55.75       74.69      8.58 o 
   3   9   1     9780.79     9252.34    147.64 o 
   4   9   1       27.20       22.12      7.22 o 
   5   9   1     3912.82     3634.76     46.71 o 
   6   9   1      499.75      520.71     30.42 o 
   7   9   1     7436.94     7004.52    143.69 o 
   8   9   1      888.09      862.22     67.04 o 
   9   9   1     1297.21     1287.43     42.03 o 
  10   9   1      336.35      380.35     27.57 o 
  11   9   1        2.83       -4.86     12.90 o 
  12   9   1        0.89      -10.15     14.12 o 
 -12  10   1       11.50       32.00     14.73 o 
 -11  10   1     1311.84     1292.55     47.56 o 
 -10  10   1        6.14        5.58     13.90 o 
  -9  10   1        2.78       19.64     11.78 o 
  -8  10   1      691.17      737.68     28.36 o 
  -7  10   1        2.37        8.16     17.26 o 
  -6  10   1     1937.52     1947.34     53.17 o 
  -5  10   1      192.48      188.71     11.20 o 
  -4  10   1     1432.76     1357.36     32.21 o 
  -3  10   1      814.21      760.20     19.42 o 
  -2  10   1     2548.82     2614.24     44.90 o 
  -1  10   1     2238.93     2229.47     37.68 o 
   0  10   1      585.39      811.41     32.50 o 
   1  10   1     1828.27     1703.97     30.17 o 
   2  10   1     2904.81     2829.09     42.74 o 
   3  10   1     3024.78     3140.09     42.71 o 
   4  10   1     2908.98     2795.58     83.14 o 
   5  10   1     2750.76     3001.99    104.71 o 
   6  10   1     1273.68     1291.65     48.15 o 
   7  10   1     2510.79     2446.68     60.95 o 
   8  10   1      339.32      371.76     25.02 o 
   9  10   1     2280.51     2265.70     63.83 o 
  10  10   1     1019.04      972.49     41.57 o 
  11  10   1     4247.15     4161.86    136.67 o 
  12  10   1       79.11       38.22     17.12 o 
 -12  11   1        4.63       11.52     14.50 o 
 -11  11   1     3369.56     3419.64    124.69 o 
 -10  11   1     1738.33     1733.53     54.31 o 
  -9  11   1     5991.43     5728.99    265.94 o 
  -8  11   1        0.94       -4.51     14.32 o 
  -7  11   1     8894.69     8709.87    261.49 o 
  -6  11   1      207.01      204.14      9.17 o 
  -5  11   1    16051.84    15811.93    235.90 o 
  -4  11   1      401.42      414.06     16.74 o 
  -3  11   1     5846.17     5742.94    109.27 o 
  -2  11   1      245.62      236.50     11.66 o 
  -1  11   1    12189.64    11730.01    180.83 o 
   0  11   1    12527.07    12276.06    217.16 o 
   1  11   1     9022.96     9050.78    141.24 o 
   2  11   1      183.44      160.23     12.28 o 
   3  11   1     7665.78     7345.00    103.40 o 
   4  11   1       68.43       92.40     14.16 o 
   5  11   1     7041.36     6802.68    105.15 o 
   6  11   1       16.95       17.64     18.38 o 
   7  11   1     1061.82     1027.32     34.80 o 
   8  11   1      881.96      856.32     33.30 o 
   9  11   1     1072.62     1029.83     41.91 o 
  10  11   1      448.52      367.65     41.44 o 
  11  11   1      521.34      537.38     36.80 o 
 -11  12   1      577.22      601.15     39.33 o 
 -10  12   1       21.82       24.00     13.01 o 
  -9  12   1      372.77      407.44     30.09 o 
  -8  12   1     1489.89     1407.93     72.02 o 
  -7  12   1      229.66      221.65     16.14 o 
  -6  12   1      138.62      130.39     11.36 o 
  -5  12   1       93.30      105.15      9.25 o 
  -4  12   1      185.96      235.66     14.95 o 
  -3  12   1     2954.12     2834.65     49.44 o 
  -2  12   1      208.94      246.00     18.95 o 
  -1  12   1     4370.62     4154.87     73.46 o 
   0  12   1       93.02      154.39     12.32 o 
   1  12   1     2857.54     2873.57     55.07 o 
   2  12   1      368.09      423.46     24.90 o 
   3  12   1     2480.00     2528.05     44.79 o 
   4  12   1     1080.91     1058.68     39.43 o 
   5  12   1     5459.45     5576.36    166.83 o 
   6  12   1      185.04      170.09     24.15 o 
   7  12   1     4236.99     4156.27     99.27 o 
   8  12   1      365.61      349.26     33.03 o 
   9  12   1     3393.93     3344.12    115.69 o 
  10  12   1      383.99      383.87     30.65 o 
  11  12   1     3206.91     3249.16    113.92 o 
 -10  13   1     1252.82     1227.72    124.38 o 
  -9  13   1     4372.60     4177.81    296.78 o 
  -8  13   1      454.04      435.10     27.39 o 
  -7  13   1     4392.12     4240.50    198.45 o 
  -6  13   1      699.35      665.64     18.70 o 
  -5  13   1     6265.68     6166.08    139.15 o 
  -4  13   1     1616.03     1633.06     36.83 o 
  -3  13   1    10054.96     9879.83    171.07 o 
  -2  13   1      176.65      201.40     15.89 o 
  -1  13   1     6306.43     6112.00    103.13 o 
   0  13   1     3263.94     3125.91     67.60 o 
   1  13   1     7434.47     7088.24    114.24 o 
   2  13   1      105.71      136.34     12.67 o 
   3  13   1     4994.19     4928.85     74.17 o 
   4  13   1      447.66      430.87     21.47 o 
   5  13   1     4175.19     4026.13     96.79 o 
   6  13   1     1822.99     1701.85     74.05 o 
   7  13   1     1676.77     1639.79     96.91 o 
   8  13   1      995.64     1033.38     39.72 o 
   9  13   1     1047.27     1015.91     44.20 o 
  10  13   1      427.62      487.51     31.92 o 
 -10  14   1        1.30        5.85     12.07 o 
  -9  14   1      790.10      850.37     64.19 o 
  -8  14   1      409.60      419.50     38.53 o 
  -7  14   1        5.18       20.43     11.45 o 
  -6  14   1      610.40      558.63     18.24 o 
  -5  14   1       31.29       35.99      8.00 o 
  -4  14   1      494.54      481.93     26.54 o 
  -3  14   1       35.67       55.41     17.83 o 
  -2  14   1      507.83      533.85     25.01 o 
  -1  14   1     1662.93     1655.26     42.13 o 
   0  14   1      376.90      389.14     19.72 o 
   1  14   1      731.00      675.44     27.03 o 
   2  14   1       72.87       72.67     11.49 o 
   3  14   1     3823.15     3878.75     63.22 o 
   4  14   1     2551.89     2434.03     60.70 o 
   5  14   1     3509.22     3488.88     90.48 o 
   6  14   1       47.24       32.75      7.96 o 
   7  14   1     1037.22     1106.64     54.68 o 
   8  14   1      382.06      393.40     45.80 o 
   9  14   1     3842.64     3687.59    184.89 o 
  -9  15   1     2202.21     2220.45     85.88 o 
  -8  15   1       15.24       29.62     13.10 o 
  -7  15   1     1900.37     1862.05    116.51 o 
  -6  15   1     1206.23     1126.39     86.16 o 
  -5  15   1     5202.56     5293.71     99.44 o 
  -4  15   1      462.02      478.76     29.60 o 
  -3  15   1     2934.79     2897.41     61.05 o 
  -2  15   1      528.09      564.24     24.70 o 
  -1  15   1     2503.50     2522.66     54.19 o 
   0  15   1     1150.32     1113.02     30.33 o 
   1  15   1     3574.92     3446.35     65.34 o 
   2  15   1       49.18       79.95     14.10 o 
   3  15   1     2786.73     2666.77     50.27 o 
   4  15   1       14.55        9.59     14.34 o 
   5  15   1     3398.62     3288.05     71.09 o 
   6  15   1      644.17      694.31     60.00 o 
   7  15   1     1248.16     1215.70    102.97 o 
   8  15   1       93.40       66.50     42.70 o 
  -8  16   1       99.73       90.16     17.32 o 
  -7  16   1       23.05       36.64     16.54 o 
  -6  16   1      354.33      279.07     27.06 o 
  -5  16   1        8.59       -1.43      8.14 o 
  -4  16   1      648.15      684.40     24.23 o 
  -3  16   1        8.59       -6.53     10.45 o 
  -2  16   1      469.43      496.25     27.52 o 
  -1  16   1     1233.87     1323.45     42.79 o 
   0  16   1      115.95      128.39     17.54 o 
   1  16   1      268.57      256.01     18.12 o 
   2  16   1        1.56       12.47     10.97 o 
   3  16   1     2318.01     2107.08     92.75 o 
   4  16   1      816.74      829.04     30.25 o 
   5  16   1     2052.49     2115.65    113.96 o 
   6  16   1        7.60       10.29     14.61 o 
   7  16   1      961.81     1036.80     71.91 o 
  -6  17   1      407.97      418.35     25.60 o 
  -5  17   1     4359.16     3990.84    184.57 o 
  -4  17   1      245.24      225.72     21.25 o 
  -3  17   1     1239.59     1325.56     39.77 o 
  -2  17   1       60.06       68.21     16.49 o 
  -1  17   1     3351.23     3273.60     68.58 o 
   0  17   1     1180.34     1174.24     39.71 o 
   1  17   1     3893.35     3948.54     82.91 o 
   2  17   1       34.42       59.84     13.51 o 
   3  17   1      428.21      503.39     23.37 o 
   4  17   1      158.96      146.37     16.72 o 
   5  17   1     1923.55     1953.91     81.29 o 
   6  17   1      330.65      297.01     25.63 o 
  -4  18   1      140.89      129.54     15.02 o 
  -3  18   1      144.19      125.84     15.60 o 
  -2  18   1       93.04       76.77     22.44 o 
  -1  18   1      963.96      992.45     35.40 o 
   0  18   1        8.54       21.17     13.43 o 
   1  18   1      390.76      360.14     26.51 o 
   2  18   1      127.54      124.28     16.41 o 
   3  18   1     1293.66     1349.61     47.96 o 
   4  18   1      691.98      647.81     35.05 o 
   0  19   1      500.35      525.57     35.52 o 
 -14   0   2     3161.42     2953.98    202.27 o 
 -12   0   2     5586.91     5353.07    102.25 o 
 -10   0   2    25003.75    23519.89    614.44 o 
  -8   0   2     6244.44     6117.62    173.68 o 
  -6   0   2    58275.91    61660.20   2468.64 o 
  -4   0   2    34658.89    37208.07   1393.61 o 
  -2   0   2     1001.22      978.07     18.64 o 
   2   0   2     3864.92     3728.81     61.65 o 
   4   0   2     1519.94     1515.08     34.97 o 
   6   0   2     6900.30     6300.25    143.63 o 
   8   0   2     8120.25     7794.52    266.26 o 
  10   0   2        7.65       16.62     28.09 o 
  12   0   2      279.20      278.92     53.21 o 
  14   0   2     1330.38     1245.25    192.47 o 
 -15   1   2       65.64       76.16     38.57 o 
 -14   1   2     1069.68     1128.33     51.48 o 
 -13   1   2        4.24       -3.89      9.19 o 
 -12   1   2      748.48      712.11     21.51 o 
 -11   1   2       67.85       68.61      8.69 o 
 -10   1   2     1300.21     1327.55     28.97 o 
  -9   1   2      376.85      370.44     11.86 o 
  -8   1   2      876.18      846.89     28.37 o 
  -7   1   2        4.40       27.95      6.33 o 
  -6   1   2    16199.15    15446.26    221.55 o 
  -5   1   2      137.37      145.39      9.12 o 
  -4   1   2     2015.41     1861.80     19.33 o 
  -3   1   2      797.17      725.77     13.43 o 
  -2   1   2    74758.52    77730.72   1457.88 o 
  -1   1   2     1099.42     1148.88     13.80 o 
   0   1   2    58714.39    62400.08   1127.64 o 
   1   1   2       30.10       46.41      3.78 o 
   2   1   2     4857.61     5099.98     59.40 o 
   3   1   2     2982.50     2949.33     40.61 o 
   4   1   2    58460.69    56832.71   1365.88 o 
   5   1   2      168.49      156.49     12.80 o 
   6   1   2    21557.22    20982.01    547.18 o 
   7   1   2        2.87        9.86     13.53 o 
   8   1   2    14702.97    13944.13    297.63 o 
   9   1   2      117.36       89.93     21.11 o 
  10   1   2    23592.34    23350.46    762.62 o 
  11   1   2        1.96      -17.98     20.96 o 
  12   1   2     3925.71     3873.81    158.29 o 
  13   1   2        6.08       22.72     25.28 o 
  14   1   2     5439.78     5676.64    216.76 o 
 -14   2   2     4388.87     4342.89    150.91 o 
 -13   2   2       13.15       29.40     13.93 o 
 -12   2   2     3305.55     3278.32    106.47 o 
 -11   2   2        0.11       -3.14     10.36 o 
 -10   2   2    22970.23    22195.10    372.21 o 
  -9   2   2      170.34      192.80     13.39 o 
  -8   2   2     7036.38     6875.76    137.19 o 
  -7   2   2      687.08      693.20     12.66 o 
  -6   2   2    28346.00    29578.23    729.62 o 
  -5   2   2        1.79        9.61      4.68 o 
  -4   2   2    46355.30    48003.63    972.45 o 
  -3   2   2       31.53       22.22      3.39 o 
  -2   2   2    15558.06    16353.52    205.22 o 
  -1   2   2    11551.56    12165.20    142.27 o 
   0   2   2    74662.29    77381.67   1732.18 o 
   1   2   2     6276.32     6696.09     84.01 o 
   2   2   2      397.50      413.27     15.10 o 
   3   2   2     1009.39      977.95     27.06 o 
   4   2   2     1522.07     1456.45     31.78 o 
   5   2   2       20.98       32.05     15.20 o 
   6   2   2     8024.25     7287.39    123.14 o 
   7   2   2        7.51       26.80     15.06 o 
   8   2   2     3105.67     2858.27     70.42 o 
   9   2   2      172.40      162.71     21.21 o 
  10   2   2      616.50      639.70     43.12 o 
  11   2   2      131.90      153.30     36.40 o 
  12   2   2       63.74       63.10     26.33 o 
  13   2   2       79.32      106.94     40.83 o 
  14   2   2     1551.56     1590.05    171.01 o 
 -14   3   2     1626.08     1701.80     77.89 o 
 -13   3   2       10.23       18.45     12.66 o 
 -12   3   2       19.61       16.11      7.45 o 
 -11   3   2      199.96      207.47     15.22 o 
 -10   3   2      330.47      320.01     21.59 o 
  -9   3   2      130.09      160.05      9.60 o 
  -8   3   2      872.79      935.89     17.97 o 
  -7   3   2       80.06       66.54      7.03 o 
  -6   3   2    14417.85    13495.06    329.69 o 
  -5   3   2      271.20      377.64     10.31 o 
  -4   3   2     2072.60     2075.35     29.20 o 
  -3   3   2      210.25      167.12      5.72 o 
  -2   3   2     5572.05     5242.02     71.22 o 
  -1   3   2     1220.89     1236.63     12.61 o 
   0   3   2    50888.20    55710.32   1088.92 o 
   1   3   2      665.99      804.51     17.05 o 
   2   3   2      978.45      996.69     21.45 o 
   3   3   2     2835.92     3072.58     39.17 o 
   4   3   2    60779.15    62765.31   1512.52 o 
   5   3   2     1956.72     2409.11     55.99 o 
   6   3   2    14371.73    13588.73    251.12 o 
   7   3   2      460.70      442.61     24.82 o 
   8   3   2    12978.87    12307.47    248.03 o 
   9   3   2      701.33      655.20     30.73 o 
  10   3   2    10439.33     9989.02    261.12 o 
  11   3   2      169.99      180.03     30.64 o 
  12   3   2     1399.01     1507.33     73.02 o 
  13   3   2       39.02       35.75     25.11 o 
  14   3   2     4503.13     4554.10    236.72 o 
 -14   4   2     6351.61     6635.68    211.66 o 
 -13   4   2      142.30      148.10     23.06 o 
 -12   4   2     3184.88     3130.84     85.03 o 
 -11   4   2      181.07      180.79     23.67 o 
 -10   4   2    17785.28    17775.41    389.87 o 
  -9   4   2        6.79       20.94     12.30 o 
  -8   4   2     6881.91     6593.18    278.62 o 
  -7   4   2      919.14      898.53     27.47 o 
  -6   4   2    10499.44     9419.00    148.02 o 
  -5   4   2     5279.54     5642.63     78.17 o 
  -4   4   2    56644.84    59645.85   1237.42 o 
  -3   4   2     1256.72     1250.36     23.21 o 
  -2   4   2     1286.11     1346.31     14.46 o 
  -1   4   2       62.19       83.26      5.45 o 
   0   4   2      233.50      298.12      8.90 o 
   1   4   2     2402.67     2504.23     28.46 o 
   2   4   2     4387.22     4256.44     49.52 o 
   3   4   2     2603.22     2489.56     55.19 o 
   4   4   2     3500.10     3407.23     40.75 o 
   5   4   2      341.25      308.10      7.97 o 
   6   4   2    12326.70    12780.77    193.48 o 
   7   4   2       16.41       13.03      7.62 o 
   8   4   2      182.94      182.07      7.85 o 
   9   4   2      374.67      402.24     20.18 o 
  10   4   2     2972.58     2850.11     81.98 o 
  11   4   2        2.65       -1.83     12.51 o 
  12   4   2       76.12       89.61     26.63 o 
  13   4   2      160.82      175.55     36.88 o 
  14   4   2     1082.21     1258.30    110.58 o 
 -14   5   2      733.93      712.72     44.19 o 
 -13   5   2      377.74      365.04     31.50 o 
 -12   5   2       93.93      101.46     26.04 o 
 -11   5   2     1084.97     1096.32     54.30 o 
 -10   5   2      618.21      642.45     54.49 o 
  -9   5   2      244.87      294.43     27.52 o 
  -8   5   2       83.16       97.45     12.25 o 
  -7   5   2       64.88       66.17     10.46 o 
  -6   5   2    12323.39    12217.40    267.27 o 
  -5   5   2     1890.89     1958.39     64.33 o 
  -4   5   2       24.89       46.02      8.38 o 
  -3   5   2     2076.47     2210.65     27.64 o 
  -2   5   2    28090.14    27553.68    502.80 o 
  -1   5   2     2480.55     2423.81     27.33 o 
   0   5   2    49522.45    51929.76   1005.73 o 
   1   5   2    10239.04    10095.57    135.76 o 
   2   5   2    23775.91    24545.55    402.43 o 
   3   5   2      337.89      388.49     20.11 o 
   4   5   2    45506.73    44875.23   1181.42 o 
   5   5   2     1316.58     1429.19     27.10 o 
   6   5   2    10900.41    10601.05    185.04 o 
   7   5   2     1118.91     1134.86     32.03 o 
   8   5   2    13486.06    13151.26    236.41 o 
   9   5   2      364.62      332.29     25.65 o 
  10   5   2    11208.10    10975.80    269.33 o 
  11   5   2      459.61      451.28     34.74 o 
  12   5   2     2425.54     2339.80     85.41 o 
  13   5   2        0.99        1.35     17.78 o 
 -14   6   2     5955.11     6105.43    168.14 o 
 -13   6   2      688.55      727.35     40.07 o 
 -12   6   2     2814.48     2908.00     84.55 o 
 -11   6   2      374.98      376.27     25.48 o 
 -10   6   2    18305.35    18388.12    417.28 o 
  -9   6   2      196.94      179.40     14.31 o 
  -8   6   2    13954.05    13450.99    307.67 o 
  -7   6   2     1456.25     1371.16     41.52 o 
  -6   6   2     8489.13     7864.50    145.93 o 
  -5   6   2      593.27      635.81     13.74 o 
  -4   6   2    15399.10    14683.48    210.54 o 
  -3   6   2     1282.39     1215.15     19.88 o 
  -2   6   2     3154.08     3220.69     36.75 o 
  -1   6   2     1393.58     1474.64     19.49 o 
   0   6   2     3559.91     3081.46     35.87 o 
   1   6   2      890.90      856.59     18.74 o 
   2   6   2      759.73      610.32     21.30 o 
   3   6   2     9611.14    10090.58    131.45 o 
   4   6   2     8462.53     8620.67    139.04 o 
   5   6   2     1765.99     1582.37     37.51 o 
   6   6   2     3923.59     3792.48     62.06 o 
   7   6   2      105.41      125.96     15.73 o 
   8   6   2      311.00      317.65     23.89 o 
   9   6   2      286.44      271.44     22.50 o 
  10   6   2      166.45      237.02     23.82 o 
  11   6   2     1231.13     1143.12     56.60 o 
  12   6   2      166.07      184.84     25.37 o 
  13   6   2      145.06      119.05     40.94 o 
 -13   7   2      168.88      170.15     25.42 o 
 -12   7   2       17.27       17.79     16.28 o 
 -11   7   2      994.24     1099.39     62.59 o 
 -10   7   2      444.28      472.26     21.46 o 
  -9   7   2      611.89      605.48     25.72 o 
  -8   7   2      867.93      869.11     23.93 o 
  -7   7   2        5.04       16.06      7.73 o 
  -6   7   2     5982.53     5661.09    140.58 o 
  -5   7   2      646.82      540.22     11.75 o 
  -4   7   2     6749.99     6766.73     99.38 o 
  -3   7   2     2753.36     2827.16     37.70 o 
  -2   7   2    27121.00    26777.02    452.90 o 
  -1   7   2      736.48      600.83     12.73 o 
   0   7   2    15527.71    14530.13    206.58 o 
   1   7   2     2249.20     1991.42     24.50 o 
   2   7   2    15183.00    16806.08    257.20 o 
   3   7   2     2116.47     2277.55     32.58 o 
   4   7   2    34172.74    34532.68    691.70 o 
   5   7   2      480.91      419.65     23.66 o 
   6   7   2    16330.58    15833.29    277.99 o 
   7   7   2     2691.62     2681.29     79.94 o 
   8   7   2    10433.38     9908.29    178.05 o 
   9   7   2      342.66      387.31     25.44 o 
  10   7   2     8467.12     8496.34    191.20 o 
  11   7   2      160.06      158.56     26.55 o 
  12   7   2     4193.73     3951.27    121.55 o 
  13   7   2      105.64      117.68     26.89 o 
 -13   8   2      507.95      635.62    159.47 o 
 -12   8   2     3351.93     3481.37     92.79 o 
 -11   8   2      106.62      110.07     17.85 o 
 -10   8   2     7842.77     7810.44    350.23 o 
  -9   8   2       88.64       64.55     13.05 o 
  -8   8   2     7574.56     7249.97    173.90 o 
  -7   8   2     1812.01     1866.01     47.51 o 
  -6   8   2     9685.84     9408.87    179.88 o 
  -5   8   2     1280.85     1159.07     23.33 o 
  -4   8   2    19351.35    18993.66    303.98 o 
  -3   8   2     3647.25     3439.77     44.75 o 
  -2   8   2     5520.59     5396.86     86.36 o 
  -1   8   2       11.14       37.14      8.07 o 
   0   8   2    10810.65    10217.14    139.77 o 
   1   8   2       77.30       54.64      6.88 o 
   2   8   2     7466.29     7080.37    165.22 o 
   3   8   2     2140.35     2193.02     35.78 o 
   4   8   2      419.77      431.89     26.62 o 
   5   8   2     4393.98     4401.19     79.72 o 
   6   8   2     3459.12     3435.55     75.01 o 
   7   8   2      507.97      556.65     26.85 o 
   8   8   2       53.60       86.30     22.49 o 
   9   8   2        1.88        3.75     12.36 o 
  10   8   2       43.47       38.84     16.68 o 
  11   8   2      919.36      974.42     45.26 o 
  12   8   2      261.40      262.45     25.86 o 
  13   8   2      394.58      367.92     40.41 o 
 -13   9   2       84.54       85.07     24.94 o 
 -12   9   2       21.51      -10.71     15.62 o 
 -11   9   2      638.25      650.66     43.31 o 
 -10   9   2      122.71      109.83     16.74 o 
  -9   9   2     1864.84     1912.74     52.72 o 
  -8   9   2       61.93       83.15     12.41 o 
  -7   9   2      112.34      120.31     21.39 o 
  -6   9   2     2176.65     2210.84     57.69 o 
  -5   9   2       22.20       39.76     10.49 o 
  -4   9   2     1059.27     1061.20     22.82 o 
  -3   9   2     4025.29     3855.12     53.52 o 
  -2   9   2     4196.31     3909.14     51.78 o 
  -1   9   2     4530.85     4301.29     56.65 o 
   0   9   2    14224.11    14195.21    217.05 o 
   1   9   2     1675.24     1602.64     22.10 o 
   2   9   2     1781.74     1822.10     34.75 o 
   3   9   2      518.13      581.14     15.91 o 
   4   9   2    10888.28    10591.67    172.50 o 
   5   9   2      421.83      368.93     20.96 o 
   6   9   2     5582.34     5338.71    103.66 o 
   7   9   2     1193.13     1204.60     42.24 o 
   8   9   2     4069.72     4026.99     91.34 o 
   9   9   2      544.86      531.94     29.90 o 
  10   9   2     7138.26     6956.59    213.94 o 
  11   9   2      248.90      249.00     24.31 o 
  12   9   2     2714.74     2784.80     80.16 o 
 -12  10   2     2901.65     3151.48     93.76 o 
 -11  10   2       14.60       38.52     17.09 o 
 -10  10   2     7173.36     7065.04    237.31 o 
  -9  10   2       20.19       13.82     22.18 o 
  -8  10   2     4997.15     4948.82     89.62 o 
  -7  10   2     4221.41     4282.38    132.15 o 
  -6  10   2    10203.22     9904.39    108.45 o 
  -5  10   2      664.18      628.57     16.81 o 
  -4  10   2    10774.67    10484.15    175.22 o 
  -3  10   2     5498.70     5159.29     70.25 o 
  -2  10   2     9738.25     9472.89    133.44 o 
  -1  10   2     1616.75     1486.58     30.49 o 
   0  10   2     8980.01     8814.40    125.00 o 
   1  10   2     1385.72     1468.07     28.14 o 
   2  10   2     1286.03     1157.20     22.05 o 
   3  10   2     2399.70     2454.02     43.34 o 
   4  10   2     2633.25     2626.48     73.26 o 
   5  10   2      718.47      742.58     19.26 o 
   6  10   2      560.46      609.57     25.84 o 
   7  10   2       94.51      125.69     19.51 o 
   8  10   2       84.96       96.74     18.21 o 
   9  10   2      133.40      142.82     26.70 o 
  10  10   2        1.61       -3.47     14.75 o 
  11  10   2      807.27      841.90     62.02 o 
  12  10   2      161.26      112.01     45.54 o 
 -12  11   2        0.68       16.98     14.09 o 
 -11  11   2      228.98      200.88     22.17 o 
 -10  11   2        3.32        7.60     10.43 o 
  -9  11   2     1941.69     1896.95     83.95 o 
  -8  11   2      312.57      350.87     49.50 o 
  -7  11   2       13.54       11.73     10.59 o 
  -6  11   2     1972.02     1879.02     28.26 o 
  -5  11   2       50.72       60.31     10.31 o 
  -4  11   2     2344.15     2290.55     47.97 o 
  -3  11   2     1148.71     1167.58     31.59 o 
  -2  11   2     6228.70     5884.72     83.03 o 
  -1  11   2     2508.55     2355.44     40.37 o 
   0  11   2    12187.79    11822.35    191.01 o 
   1  11   2     3699.18     3541.19     50.30 o 
   2  11   2     8153.73     8121.50    111.67 o 
   3  11   2       35.30       58.97     10.20 o 
   4  11   2    11250.84    11008.63    202.29 o 
   5  11   2       39.44       49.38      8.77 o 
   6  11   2     7231.92     6880.81    148.33 o 
   7  11   2     2517.36     2481.68    103.49 o 
   8  11   2     5053.34     5144.30    125.63 o 
   9  11   2      254.17      265.11     27.36 o 
  10  11   2     4939.50     4921.02    136.83 o 
  11  11   2      176.07      188.05     23.42 o 
 -11  12   2       89.89       81.58     15.03 o 
 -10  12   2     3995.39     4002.46    225.42 o 
  -9  12   2       80.48       57.94     17.21 o 
  -8  12   2     6226.95     6083.97    315.74 o 
  -7  12   2     3041.22     3033.55     79.14 o 
  -6  12   2     7425.63     6975.68    135.69 o 
  -5  12   2      272.72      251.34     18.13 o 
  -4  12   2    10448.44    10016.32    192.06 o 
  -3  12   2     1030.14      930.75     26.67 o 
  -2  12   2     5881.98     5643.08     94.69 o 
  -1  12   2      450.21      399.38     20.10 o 
   0  12   2     4638.12     4300.33     75.91 o 
   1  12   2      624.99      676.63     22.94 o 
   2  12   2     3300.77     3257.64     62.57 o 
   3  12   2     2793.58     2823.36     69.41 o 
   4  12   2      842.52      867.62     23.56 o 
   5  12   2      131.92      157.46     20.01 o 
   6  12   2        7.97       22.50     13.84 o 
   7  12   2       28.29       33.42     20.60 o 
   8  12   2        5.51       11.58     12.23 o 
   9  12   2      375.26      352.12     31.65 o 
  10  12   2       11.08       19.65     15.79 o 
  11  12   2      300.36      280.10     43.72 o 
 -11  13   2      238.05      165.18     29.28 o 
 -10  13   2       63.39       64.20     21.08 o 
  -9  13   2      530.41      487.12     45.67 o 
  -8  13   2      481.56      482.63     30.46 o 
  -7  13   2       43.47       74.09     13.27 o 
  -6  13   2     1065.43     1039.33     27.89 o 
  -5  13   2      179.89      210.16     27.06 o 
  -4  13   2     1256.63     1279.44     29.61 o 
  -3  13   2     1171.34     1096.73     27.32 o 
  -2  13   2     5493.19     5242.22    102.50 o 
  -1  13   2     2934.45     2794.45     52.37 o 
   0  13   2     7013.16     6765.70    108.36 o 
   1  13   2     2437.35     2382.67     44.64 o 
   2  13   2     7337.38     7304.77    113.43 o 
   3  13   2      366.41      388.98     17.96 o 
   4  13   2     5807.21     5610.64    160.89 o 
   5  13   2      338.79      303.84     16.52 o 
   6  13   2     9492.36     8632.01    343.41 o 
   7  13   2     1998.44     1905.43     75.19 o 
   8  13   2     4699.52     4759.46    118.65 o 
   9  13   2       99.17      111.65     21.92 o 
  10  13   2     3319.08     3372.42    116.78 o 
 -10  14   2     2148.04     2133.93    229.76 o 
  -9  14   2       26.49       24.96     12.63 o 
  -8  14   2     3741.84     3454.96    216.09 o 
  -7  14   2      815.37      826.39     64.55 o 
  -6  14   2     2060.05     1887.65     79.12 o 
  -5  14   2      130.34      127.29     15.53 o 
  -4  14   2     2103.95     2036.77     45.02 o 
  -3  14   2       75.85       84.47     13.01 o 
  -2  14   2     6701.91     6505.01    122.83 o 
  -1  14   2      875.34      730.12     25.61 o 
   0  14   2     1378.58     1392.19     39.21 o 
   1  14   2      397.17      388.91     18.37 o 
   2  14   2     1127.78     1148.81     26.11 o 
   3  14   2     1601.13     1751.98     66.61 o 
   4  14   2      632.87      676.37     37.93 o 
   5  14   2      271.65      282.42     14.49 o 
   6  14   2      351.49      363.86     25.05 o 
   7  14   2       66.82       70.78     18.58 o 
   8  14   2      579.38      630.64     84.95 o 
   9  14   2       15.78       -0.14     14.60 o 
  -9  15   2       46.55       18.19     18.10 o 
  -8  15   2      408.20      394.22     47.70 o 
  -7  15   2      278.47      239.78     21.65 o 
  -6  15   2       82.97       51.94     17.32 o 
  -5  15   2        0.22       -5.09     11.68 o 
  -4  15   2     2126.99     2034.60     65.31 o 
  -3  15   2     1455.29     1458.95     40.06 o 
  -2  15   2     1662.96     1657.80     39.36 o 
  -1  15   2        1.02       -4.39      9.36 o 
   0  15   2     1016.47     1045.99     48.32 o 
   1  15   2     1722.89     1705.77     70.23 o 
   2  15   2     4630.03     4631.38     83.24 o 
   3  15   2      229.94      252.21     20.60 o 
   4  15   2     2747.94     2770.66    107.69 o 
   5  15   2        1.82       -2.74     10.00 o 
   6  15   2     2480.56     2464.41    110.55 o 
   7  15   2     1148.47     1162.81     66.15 o 
   8  15   2     2537.70     2585.08    100.42 o 
  -8  16   2     2544.46     2488.39    272.79 o 
  -7  16   2     1003.17      951.34     61.77 o 
  -6  16   2     2335.78     2311.48    215.46 o 
  -5  16   2       10.94       11.46      8.15 o 
  -4  16   2     1034.87     1024.96     35.63 o 
  -3  16   2      280.95      291.88     26.12 o 
  -2  16   2     2723.75     2736.07     94.28 o 
  -1  16   2      224.76      269.61     19.94 o 
   0  16   2      684.38      687.43     24.84 o 
   1  16   2      480.09      476.95     19.98 o 
   2  16   2     1905.56     1959.73     56.01 o 
   3  16   2      122.68      112.88     21.75 o 
   4  16   2      806.78      918.93     30.98 o 
   5  16   2       62.28       41.19     16.30 o 
   6  16   2       40.47       45.87     25.84 o 
   7  16   2       30.61       22.46     29.54 o 
  -6  17   2      127.52       97.18     18.23 o 
  -5  17   2        0.12       17.89     11.26 o 
  -4  17   2     1759.27     1754.77     66.02 o 
  -3  17   2      533.50      533.32     31.49 o 
  -2  17   2     1167.09     1118.38     42.84 o 
  -1  17   2        0.62       -0.74      9.07 o 
   0  17   2     1668.46     1648.04     52.01 o 
   1  17   2      385.60      423.29     22.15 o 
   2  17   2     4709.17     4821.20    103.76 o 
   3  17   2      241.31      220.93     19.37 o 
   4  17   2      884.61      919.81     34.58 o 
   5  17   2      158.48      170.86     22.23 o 
   6  17   2     1841.41     1806.53     61.65 o 
  -4  18   2     1320.54     1275.24     35.29 o 
  -3  18   2      329.87      375.73     25.04 o 
  -2  18   2     2072.41     2144.47     99.29 o 
  -1  18   2      378.87      343.34     28.93 o 
   0  18   2      421.43      442.14     36.93 o 
   1  18   2        1.80       15.08     13.76 o 
   2  18   2      799.61      905.69     40.98 o 
   3  18   2      378.49      376.65     26.91 o 
   4  18   2      218.19      179.85     25.89 o 
 -15   0   3        0.72       -8.11     29.08 o 
 -13   0   3     2124.07     2022.71     48.35 o 
 -11   0   3     3917.38     3641.14     73.33 o 
  -9   0   3    27672.27    28128.86    625.59 o 
  -7   0   3    35620.01    37473.01    871.52 o 
  -5   0   3    20773.52    22122.05    481.45 o 
  -3   0   3    26223.44    25950.54    402.91 o 
  -1   0   3     1300.07     1620.35     18.46 o 
   1   0   3     7286.86     7277.19    117.70 o 
   3   0   3    45185.29    45697.94   1385.89 o 
   5   0   3     9645.42     8918.56    184.64 o 
   7   0   3    44733.52    44163.31   1517.48 o 
   9   0   3     7058.26     7360.12    373.28 o 
  11   0   3     5129.75     5277.91    246.28 o 
  13   0   3     4105.68     4065.70    221.75 o 
 -15   1   3     1167.00     1249.14     52.41 o 
 -14   1   3        2.68        5.08     18.48 o 
 -13   1   3     8115.96     7898.64    128.65 o 
 -12   1   3       18.41       21.74      9.67 o 
 -11   1   3    12348.35    12070.03    163.24 o 
 -10   1   3      473.75      440.64     17.91 o 
  -9   1   3     1600.10     1499.00     25.19 o 
  -8   1   3      303.62      256.32      9.75 o 
  -7   1   3    39570.27    39775.66    740.87 o 
  -6   1   3      337.49      372.52     10.51 o 
  -5   1   3     7351.11     7918.44     87.29 o 
  -4   1   3        5.45        8.45      2.97 o 
  -3   1   3     2963.40     2859.23     21.50 o 
  -2   1   3     3275.21     3340.04     36.09 o 
  -1   1   3     5306.41     5671.96     47.70 o 
   0   1   3      711.93      809.12     12.35 o 
   1   1   3     3721.47     3825.59    108.04 o 
   2   1   3     2367.81     2247.29     32.88 o 
   3   1   3     2285.95     2035.80     35.42 o 
   4   1   3     2600.41     2812.28     40.83 o 
   5   1   3     7768.38     7527.95    114.81 o 
   6   1   3      442.41      478.81     19.62 o 
   7   1   3     2988.15     2911.21     65.38 o 
   8   1   3      174.17      197.73     22.21 o 
   9   1   3      232.76      384.81     96.62 o 
  10   1   3      365.07      358.45     46.82 o 
  11   1   3     7081.02     7143.83    257.59 o 
  12   1   3        0.01       29.10     24.93 o 
  13   1   3      399.06      393.64     49.71 o 
  14   1   3       17.64      -15.29     49.21 o 
 -14   2   3       36.26       33.33     19.31 o 
 -13   2   3     1251.21     1255.91     27.61 o 
 -12   2   3       18.90       14.49      6.84 o 
 -11   2   3        2.02       12.82      8.14 o 
 -10   2   3       90.81       84.33     11.15 o 
  -9   2   3    12661.43    12195.69    178.91 o 
  -8   2   3       13.32       28.72      7.05 o 
  -7   2   3     6922.26     6836.24     83.65 o 
  -6   2   3       19.90       24.50      5.43 o 
  -5   2   3    11549.35    11898.50    155.18 o 
  -4   2   3     2740.02     2969.41     24.93 o 
  -3   2   3    39332.46    41299.11    588.06 o 
  -2   2   3      246.48      247.88      5.30 o 
  -1   2   3     6934.09     7340.26    147.08 o 
   0   2   3     8191.21     8766.82     78.25 o 
   1   2   3    49848.87    53062.03    939.30 o 
   2   2   3     3130.83     3213.07     36.30 o 
   3   2   3    43422.50    45571.95    868.35 o 
   4   2   3     4654.66     4817.45     70.68 o 
   5   2   3    21085.39    20975.19    419.13 o 
   6   2   3      324.24      347.84     21.01 o 
   7   2   3    25363.78    24955.00    588.73 o 
   8   2   3     1719.87     1816.75     57.23 o 
   9   2   3     4140.38     4067.08     94.21 o 
  10   2   3      235.23      271.27     29.51 o 
  11   2   3     8597.45     8581.83    301.39 o 
  12   2   3       46.59       32.81     25.18 o 
  13   2   3     4207.79     4513.49    200.27 o 
  14   2   3        1.31      -30.07     31.05 o 
 -14   3   3       55.86       92.56     19.51 o 
 -13   3   3     8202.81     7850.47    147.87 o 
 -12   3   3       24.71       21.68      8.18 o 
 -11   3   3     9279.79     9312.25    129.12 o 
 -10   3   3      271.62      273.02     12.72 o 
  -9   3   3     8745.74     8757.87    124.66 o 
  -8   3   3      221.99      250.34     10.71 o 
  -7   3   3    21600.09    21778.49    473.14 o 
  -6   3   3       83.65       97.85      6.58 o 
  -5   3   3     3433.30     3818.17     47.14 o 
  -4   3   3       10.70       31.56      5.45 o 
  -3   3   3    12408.85    12238.02    302.46 o 
  -2   3   3       17.53       52.23      7.30 o 
  -1   3   3    23510.65    24765.04    434.58 o 
   0   3   3      198.07      201.49      6.36 o 
   1   3   3     5255.58     5517.73     60.15 o 
   2   3   3      766.65      849.05     12.34 o 
   3   3   3    14294.69    14436.49    204.95 o 
   4   3   3      151.10      195.87     14.16 o 
   5   3   3     1532.56     1505.67     25.38 o 
   6   3   3     1012.94      987.34     33.47 o 
   7   3   3      615.89      553.19     27.00 o 
   8   3   3     1800.33     1795.53     51.63 o 
   9   3   3      836.71      870.63     40.60 o 
  10   3   3      144.74      168.61     26.81 o 
  11   3   3     3222.67     3265.04     94.14 o 
  12   3   3       22.16        4.05     60.73 o 
  13   3   3      424.54      442.89     64.74 o 
 -14   4   3       26.84       21.62     16.26 o 
 -13   4   3     1470.09     1554.07     57.25 o 
 -12   4   3       11.12        0.63     10.74 o 
 -11   4   3      231.12      242.83     23.57 o 
 -10   4   3       93.25      121.77      6.34 o 
  -9   4   3     5697.08     5309.17    239.14 o 
  -8   4   3      442.26      414.04     19.54 o 
  -7   4   3     3100.82     2912.68     55.98 o 
  -6   4   3     3906.37     3694.83    126.90 o 
  -5   4   3     1371.43     1044.09     14.58 o 
  -4   4   3      755.03      757.90      9.83 o 
  -3   4   3    54754.51    58198.94   1167.27 o 
  -2   4   3     4071.32     4040.98     33.11 o 
  -1   4   3    16485.64    17844.09    272.55 o 
   0   4   3     5400.28     5367.02     59.71 o 
   1   4   3    57260.39    59136.07   1221.17 o 
   2   4   3     4392.71     4588.61     50.78 o 
   3   4   3    51613.08    55115.58   1280.79 o 
   4   4   3     2985.40     2964.88     43.69 o 
   5   4   3     9850.88    10029.17    139.60 o 
   6   4   3       85.84      113.88     11.96 o 
   7   4   3    36535.73    37218.63    805.19 o 
   8   4   3      944.36      961.79     21.88 o 
   9   4   3     2826.26     2807.60     45.77 o 
  10   4   3      716.96      699.52     18.93 o 
  11   4   3     2600.89     2484.32     83.37 o 
  12   4   3       84.85      112.94     24.10 o 
  13   4   3     2845.82     2962.13    113.62 o 
 -14   5   3      486.36      544.84     97.23 o 
 -13   5   3     6600.67     6395.21    236.78 o 
 -12   5   3      570.96      780.71    148.30 o 
 -11   5   3     8010.67     7767.67    147.81 o 
 -10   5   3      862.52      816.48     30.69 o 
  -9   5   3     5147.83     5126.03    129.94 o 
  -8   5   3       30.36       49.30     25.52 o 
  -7   5   3    19923.22    19730.22    384.68 o 
  -6   5   3       45.71       63.40      4.83 o 
  -5   5   3      233.14      310.02      8.51 o 
  -4   5   3     4461.99     4645.67     79.29 o 
  -3   5   3     9286.62     9149.20    106.19 o 
  -2   5   3     6588.92     6536.98     65.16 o 
  -1   5   3     5202.71     4758.66     47.52 o 
   0   5   3     5663.47     5669.39     63.71 o 
   1   5   3      765.42      864.03     14.48 o 
   2   5   3      981.82     1008.14     15.07 o 
   3   5   3    10439.54    10931.82    118.17 o 
   4   5   3       26.83       21.63      5.22 o 
   5   5   3     5596.01     5475.90    117.40 o 
   6   5   3     3907.07     3859.62     51.56 o 
   7   5   3     2264.73     2266.62     33.08 o 
   8   5   3      326.88      323.27      8.81 o 
   9   5   3      297.78      287.71     28.03 o 
  10   5   3      241.30      227.53     22.74 o 
  11   5   3     5439.29     5275.99    150.53 o 
  12   5   3       11.04       15.79     15.96 o 
  13   5   3      665.52      653.22     60.68 o 
 -14   6   3      390.13      486.08     41.09 o 
 -13   6   3     1092.84     1110.31     54.23 o 
 -12   6   3      182.93      231.43     26.97 o 
 -11   6   3       58.30       62.41     15.31 o 
 -10   6   3      429.53      420.18     34.62 o 
  -9   6   3     8567.53     8727.55    195.91 o 
  -8   6   3      182.66      176.78     26.50 o 
  -7   6   3     6816.81     6544.79    135.34 o 
  -6   6   3     2968.66     2876.47     40.05 o 
  -5   6   3     6569.08     6836.04     91.56 o 
  -4   6   3     2717.60     2716.39     38.31 o 
  -3   6   3    64268.28    68880.04   1714.41 o 
  -2   6   3      518.66      503.21     10.11 o 
  -1   6   3    14409.04    14926.56    189.14 o 
   0   6   3     3509.91     3412.36     78.49 o 
   1   6   3    45408.59    46648.35   1007.19 o 
   2   6   3     1916.67     1898.65     56.48 o 
   3   6   3    56777.79    59234.05   1435.19 o 
   4   6   3     4743.36     4823.07     79.75 o 
   5   6   3    16511.98    16538.72    289.77 o 
   6   6   3        0.22        7.40      9.01 o 
   7   6   3    20328.69    19647.56    391.20 o 
   8   6   3      126.44      150.49     16.81 o 
   9   6   3     5475.07     5315.37    104.70 o 
  10   6   3     1177.13      972.01     39.02 o 
  11   6   3     3177.11     3187.79    133.44 o 
  12   6   3      274.82      262.93     35.15 o 
  13   6   3     1971.72     2041.13     70.81 o 
 -14   7   3      175.28       72.58     40.94 o 
 -13   7   3     5199.38     5350.84    146.28 o 
 -12   7   3      207.51      224.58     19.37 o 
 -11   7   3     4882.46     4857.91    107.74 o 
 -10   7   3     1158.17     1279.71     43.69 o 
  -9   7   3     6676.99     6591.80    281.99 o 
  -8   7   3      821.16      774.05     29.10 o 
  -7   7   3    11165.65    10898.66    250.42 o 
  -6   7   3       16.08       22.06      4.98 o 
  -5   7   3      982.04     1099.20     19.74 o 
  -4   7   3     7438.35     7284.19    190.86 o 
  -3   7   3     7635.64     7460.80     92.68 o 
  -2   7   3     2852.70     2753.27     47.66 o 
  -1   7   3     2292.43     1903.94     34.89 o 
   0   7   3      631.45      720.02     11.48 o 
   1   7   3     1563.59     1724.06     25.19 o 
   2   7   3       44.76       79.73      7.76 o 
   3   7   3     5031.11     5139.37     77.16 o 
   4   7   3     1057.02     1086.77     17.75 o 
   5   7   3     2703.60     2618.49     61.08 o 
   6   7   3      539.72      547.45     25.87 o 
   7   7   3     3388.82     3291.14     71.91 o 
   8   7   3      116.81      158.54     18.68 o 
   9   7   3      823.92      923.14    123.24 o 
  10   7   3       51.49       72.08     22.54 o 
  11   7   3     2849.72     2771.98     94.29 o 
  12   7   3       17.69       22.40     19.10 o 
  13   7   3      509.75      436.22     54.10 o 
 -13   8   3      443.93      462.36     34.21 o 
 -12   8   3      293.26      260.97     23.90 o 
 -11   8   3      252.98      286.34     21.84 o 
 -10   8   3        2.24       42.34     20.58 o 
  -9   8   3     5435.40     5280.52    153.81 o 
  -8   8   3      579.86      606.47     30.67 o 
  -7   8   3     5114.42     4905.91    140.23 o 
  -6   8   3     4780.15     4777.92     80.23 o 
  -5   8   3     5585.32     5538.54     86.63 o 
  -4   8   3       54.06       61.40      8.22 o 
  -3   8   3    16328.72    16458.02    247.19 o 
  -2   8   3       84.16       90.14      8.99 o 
  -1   8   3     6898.20     6631.74     75.58 o 
   0   8   3     2220.65     2228.28     35.64 o 
   1   8   3    13147.03    12704.10    189.18 o 
   2   8   3     1492.60     1417.81     30.23 o 
   3   8   3    17714.09    17261.27    289.87 o 
   4   8   3     2513.07     2496.46     54.71 o 
   5   8   3     9433.81     9357.33    173.93 o 
   6   8   3        9.12        7.79     15.96 o 
   7   8   3    15872.04    15461.85    302.98 o 
   8   8   3      164.78      185.35     21.12 o 
   9   8   3     4778.94     4612.40    103.00 o 
  10   8   3      289.35      331.15     41.33 o 
  11   8   3     3917.01     3774.32    104.78 o 
  12   8   3      155.70      215.65     35.07 o 
 -13   9   3     3288.16     3358.20    120.08 o 
 -12   9   3      340.37      327.68     26.03 o 
 -11   9   3     5447.61     5286.34    306.02 o 
 -10   9   3     1812.68     1760.65     71.92 o 
  -9   9   3     4414.71     4255.85    186.54 o 
  -8   9   3      138.31       91.07     14.67 o 
  -7   9   3     6788.20     6602.07    279.01 o 
  -6   9   3      650.74      681.09     18.91 o 
  -5   9   3     8073.29     8134.79    114.20 o 
  -4   9   3     4255.06     4190.44     78.58 o 
  -3   9   3     8491.48     8360.04    117.98 o 
  -2   9   3      723.79      669.96     13.71 o 
  -1   9   3     6520.16     6257.81    106.72 o 
   0   9   3     3612.48     3600.38     44.78 o 
   1   9   3       38.47       44.66     12.52 o 
   2   9   3        0.48       42.11      7.87 o 
   3   9   3      441.37      503.98     22.25 o 
   4   9   3     3374.73     3373.02     69.55 o 
   5   9   3      723.67      721.14     22.64 o 
   6   9   3      713.40      757.81     26.22 o 
   7   9   3      607.98      589.88     41.46 o 
   8   9   3     1840.81     1884.44     52.81 o 
   9   9   3      202.66      223.26     23.18 o 
  10   9   3       18.54       20.74     17.46 o 
  11   9   3     1735.45     1709.46     64.75 o 
  12   9   3       12.96      -11.59     26.90 o 
 -12  10   3       90.18      115.37     27.68 o 
 -11  10   3      983.60      990.08     77.25 o 
 -10  10   3      501.72      496.47     33.05 o 
  -9  10   3     2983.83     2843.50     79.85 o 
  -8  10   3     1123.21     1090.80     49.09 o 
  -7  10   3     3985.38     3839.91     75.70 o 
  -6  10   3      359.28      358.38     15.89 o 
  -5  10   3     6405.16     6193.39    168.60 o 
  -4  10   3        2.10        9.39      5.56 o 
  -3  10   3     8535.35     8359.72    114.50 o 
  -2  10   3      950.81      903.45     19.04 o 
  -1  10   3     3830.67     3977.58     65.07 o 
   0  10   3     6017.54     6206.44     87.40 o 
   1  10   3     5647.40     5385.25     69.97 o 
   2  10   3      822.07      710.06     32.92 o 
   3  10   3     8177.83     8219.46    131.28 o 
   4  10   3      326.24      354.60     16.63 o 
   5  10   3    15019.61    14671.81    293.80 o 
   6  10   3      382.84      427.31     26.87 o 
   7  10   3     7282.10     7124.02    143.34 o 
   8  10   3       47.61       72.72     15.69 o 
   9  10   3     3107.83     3056.16     87.06 o 
  10  10   3     1575.57     1603.95     58.66 o 
  11  10   3     2810.32     2734.10    114.40 o 
 -12  11   3      166.15      127.27     29.07 o 
 -11  11   3     3362.80     3293.20    205.67 o 
 -10  11   3     1148.57     1061.03     91.54 o 
  -9  11   3     3840.32     3685.78    226.81 o 
  -8  11   3      103.94      108.61     16.68 o 
  -7  11   3     6292.49     6061.61    164.55 o 
  -6  11   3      522.92      498.17     16.19 o 
  -5  11   3     2430.16     2472.49     81.86 o 
  -4  11   3     1968.05     1828.39     33.47 o 
  -3  11   3     3452.47     3291.33     70.24 o 
  -2  11   3      321.49      287.72     22.30 o 
  -1  11   3     1664.80     1659.49     30.76 o 
   0  11   3     2449.86     2488.59     62.56 o 
   1  11   3       37.44       52.86      8.88 o 
   2  11   3       30.99       44.85     11.63 o 
   3  11   3      425.63      425.31     16.09 o 
   4  11   3       25.56       20.26      7.86 o 
   5  11   3      857.69      803.44     33.44 o 
   6  11   3      804.48      836.84     37.68 o 
   7  11   3      854.99      920.72     38.41 o 
   8  11   3     2210.79     2091.52     56.16 o 
   9  11   3      384.03      380.03     33.02 o 
  10  11   3        2.44       -9.51     15.94 o 
  11  11   3     1101.25     1164.32     58.75 o 
 -11  12   3     1285.01     1078.20    144.60 o 
 -10  12   3      357.34      307.51     17.93 o 
  -9  12   3     1736.85     1691.66     75.66 o 
  -8  12   3     1017.07      925.73     52.09 o 
  -7  12   3     6499.84     6381.93    179.14 o 
  -6  12   3     3532.24     3464.67    115.21 o 
  -5  12   3     4250.90     4133.68     86.68 o 
  -4  12   3      205.55      223.63     13.24 o 
  -3  12   3     2815.33     2699.52     64.00 o 
  -2  12   3      292.13      262.11     13.80 o 
  -1  12   3    13592.49    13796.82    211.79 o 
   0  12   3     2955.63     2969.83     53.86 o 
   1  12   3    10445.06    10348.18    158.92 o 
   2  12   3      123.48      108.33     14.11 o 
   3  12   3     6980.44     7060.74    128.75 o 
   4  12   3     2308.15     2384.67     73.27 o 
   5  12   3     8018.62     7850.81    143.38 o 
   6  12   3       24.60       18.44     13.88 o 
   7  12   3     4903.95     4853.33    146.47 o 
   8  12   3        0.83        6.80     14.69 o 
   9  12   3     3666.97     3608.81    131.43 o 
  10  12   3      566.59      581.63     35.32 o 
 -11  13   3     2834.06     3259.80    215.03 o 
 -10  13   3      528.07      475.33    182.78 o 
  -9  13   3     2259.75     2088.34    193.49 o 
  -8  13   3        4.80        6.82     13.78 o 
  -7  13   3     1569.07     1520.15     38.29 o 
  -6  13   3        9.03       -1.76      7.54 o 
  -5  13   3     2523.69     2547.38     71.66 o 
  -4  13   3      336.37      350.87     14.27 o 
  -3  13   3      597.86      598.29     24.35 o 
  -2  13   3      305.55      304.10     16.69 o 
  -1  13   3        8.55       24.55      9.01 o 
   0  13   3     1510.76     1636.58     87.03 o 
   1  13   3      348.32      367.72     16.90 o 
   2  13   3      558.56      557.79     25.03 o 
   3  13   3        1.07        2.31     11.28 o 
   4  13   3      475.32      533.58     24.27 o 
   5  13   3      144.78      161.47     11.54 o 
   6  13   3      492.42      510.87     30.54 o 
   7  13   3      722.96      727.72     38.17 o 
   8  13   3      392.16      407.48     43.39 o 
   9  13   3      946.42      999.09     53.79 o 
  10  13   3        5.37       13.31     18.97 o 
 -10  14   3       89.78      141.44     56.77 o 
  -9  14   3      829.96      708.08    148.95 o 
  -8  14   3      479.25      463.77     30.38 o 
  -7  14   3     2507.31     2300.78    127.47 o 
  -6  14   3     1071.93     1075.50     48.60 o 
  -5  14   3     3367.03     3270.16    119.69 o 
  -4  14   3      251.18      215.06     13.11 o 
  -3  14   3     3336.32     3238.18     73.68 o 
  -2  14   3      103.40       85.87     14.05 o 
  -1  14   3     6255.88     6255.11    107.04 o 
   0  14   3     2538.59     2545.54     52.11 o 
   1  14   3     3860.06     3741.27    134.18 o 
   2  14   3      301.94      370.09     24.41 o 
   3  14   3     5988.44     5793.09    114.48 o 
   4  14   3     1525.95     1601.03     39.86 o 
   5  14   3     5238.03     5242.98     95.97 o 
   6  14   3      103.33      115.68     25.79 o 
   7  14   3     1952.68     1996.22    100.76 o 
   8  14   3       16.67       27.87     19.95 o 
   9  14   3     2341.01     2314.87     81.78 o 
  -9  15   3     2676.28     3267.51    316.70 o 
  -8  15   3      126.41       90.72     28.32 o 
  -7  15   3      443.25      390.56     21.12 o 
  -6  15   3      255.85      242.47     18.61 o 
  -5  15   3     2888.82     2835.16    123.55 o 
  -4  15   3     1687.26     1531.71     78.57 o 
  -3  15   3      503.36      574.41     35.63 o 
  -2  15   3      827.80      849.39     26.09 o 
  -1  15   3      832.56      826.20     25.25 o 
   0  15   3      710.38      717.05     24.00 o 
   1  15   3      647.56      639.40     29.42 o 
   2  15   3        4.68        2.07     10.65 o 
   3  15   3      203.63      248.71     23.89 o 
   4  15   3      322.49      322.46     21.19 o 
   5  15   3      211.08      208.23     24.67 o 
   6  15   3      739.74      790.27     44.34 o 
   7  15   3        4.88       20.27     15.04 o 
   8  15   3      325.58      280.18     27.85 o 
  -8  16   3       17.68       87.63     83.48 o 
  -7  16   3     1017.30     1293.51    114.34 o 
  -6  16   3      708.55      660.41     28.75 o 
  -5  16   3     1908.89     1849.89     86.74 o 
  -4  16   3       31.50       30.85     12.61 o 
  -3  16   3     1559.38     1538.81     45.60 o 
  -2  16   3       93.45      105.47     21.25 o 
  -1  16   3     4007.66     4050.60     99.34 o 
   0  16   3     1146.35     1180.04     31.85 o 
   1  16   3     1891.59     1934.38     50.83 o 
   2  16   3      309.74      302.02     25.12 o 
   3  16   3     4299.93     4387.43     89.74 o 
   4  16   3      741.69      832.20     55.99 o 
   5  16   3     4186.32     4110.01    104.96 o 
   6  16   3       44.84       44.55     17.42 o 
   7  16   3     1333.07     1356.12     66.16 o 
  -6  17   3      221.21      221.50     40.31 o 
  -5  17   3     1754.04     1715.61    163.22 o 
  -4  17   3      329.29      314.64     23.93 o 
  -3  17   3      607.37      596.07     28.04 o 
  -2  17   3      177.11      204.82     21.21 o 
  -1  17   3      397.09      382.44     21.53 o 
   0  17   3      182.18      173.34     20.24 o 
   1  17   3      907.41     1068.83     58.45 o 
   2  17   3        0.90        9.14     13.23 o 
   3  17   3       78.93       76.90     16.76 o 
   4  17   3       98.95       66.19     17.51 o 
   5  17   3       13.09       21.04     19.13 o 
  -4  18   3       42.71       44.85     13.03 o 
  -3  18   3     1245.33     1253.96     53.82 o 
  -2  18   3      194.12      178.24     20.90 o 
  -1  18   3     3362.40     3478.52     73.26 o 
   0  18   3      379.74      397.49     29.21 o 
   1  18   3     2273.48     2371.14     66.58 o 
   2  18   3        4.07       22.26     13.59 o 
   3  18   3     2094.72     2141.56     73.32 o 
 -14   0   4     2711.99     2600.63    111.57 o 
 -12   0   4     1033.77      953.56     30.73 o 
 -10   0   4     9001.41     8668.33    162.80 o 
  -8   0   4     3242.40     3217.27     53.09 o 
  -6   0   4     8144.37     8366.94    252.51 o 
  -4   0   4    15021.79    14054.70    185.40 o 
  -2   0   4     3397.54     3585.83     36.04 o 
   0   0   4    19608.52    22497.09   2821.64 o 
   2   0   4     2752.70     2967.86     71.11 o 
   4   0   4    47153.55    49138.90   1604.56 o 
   6   0   4     4372.22     4760.88    126.83 o 
   8   0   4    18948.39    18154.36    613.13 o 
  10   0   4    11216.30    11238.68    481.09 o 
  12   0   4     2307.34     2295.84    150.74 o 
 -15   1   4        0.17       15.34     21.46 o 
 -14   1   4      417.48      444.75     35.51 o 
 -13   1   4        7.09       22.80      7.93 o 
 -12   1   4     7390.89     7061.75    104.64 o 
 -11   1   4       34.73       27.24      7.10 o 
 -10   1   4    20515.90    20384.05    305.44 o 
  -9   1   4     1599.84     1607.50     29.60 o 
  -8   1   4      609.52      648.00     13.66 o 
  -7   1   4       58.71       70.57      7.29 o 
  -6   1   4    50498.42    51526.84   1029.54 o 
  -5   1   4      470.03      491.58     10.60 o 
  -4   1   4    27933.09    28749.38    369.25 o 
  -3   1   4     9073.20     9023.24     72.48 o 
  -2   1   4    31583.40    32927.88    403.70 o 
  -1   1   4     1778.79     1819.30     15.92 o 
   0   1   4   109269.35   112318.96   2847.19 o 
   1   1   4    50145.91    53385.88   1060.96 o 
   2   1   4     6085.32     5864.48     81.95 o 
   3   1   4      236.58      256.22     11.28 o 
   4   1   4    29364.63    27318.13    529.06 o 
   5   1   4     3667.71     3873.84     64.53 o 
   6   1   4     8402.19     8102.09    143.41 o 
   7   1   4        0.61       -2.37      9.82 o 
   8   1   4     2416.69     2327.07     63.89 o 
   9   1   4        4.78        1.43     15.10 o 
  10   1   4    11437.24    11044.67    265.20 o 
  11   1   4       87.77      101.06     31.50 o 
  12   1   4       67.48       56.53     35.26 o 
  13   1   4       41.76      121.60     99.50 o 
 -15   2   4       62.79       70.82     38.57 o 
 -14   2   4     3827.76     3800.79     84.00 o 
 -13   2   4       41.87       36.63     11.10 o 
 -12   2   4     1331.05     1284.62     26.10 o 
 -11   2   4       45.78       56.79      8.75 o 
 -10   2   4    12840.39    12647.45    169.31 o 
  -9   2   4      512.71      509.04     15.03 o 
  -8   2   4     2154.29     2272.55     37.12 o 
  -7   2   4     1019.51      967.69     14.86 o 
  -6   2   4     3100.20     3241.09     32.30 o 
  -5   2   4     6289.91     6590.72     55.16 o 
  -4   2   4    27473.17    28169.42    351.29 o 
  -3   2   4      901.40      921.09     10.69 o 
  -2   2   4     7781.74     8166.60     64.52 o 
  -1   2   4    53870.96    58843.37   1077.91 o 
   0   2   4    41232.29    44635.75    747.64 o 
   1   2   4    11492.27    11818.99    129.64 o 
   2   2   4     4844.00     5158.35     55.19 o 
   3   2   4        6.26       11.31      5.86 o 
   4   2   4    27932.62    27779.91    537.45 o 
   5   2   4      111.23      127.39     17.87 o 
   6   2   4       77.54      116.42     17.22 o 
   7   2   4       83.82       71.69     17.98 o 
   8   2   4    12141.44    11807.93    272.37 o 
   9   2   4       49.43       76.39     18.56 o 
  10   2   4     2635.71     2635.44     81.85 o 
  11   2   4       46.38       62.36     21.92 o 
  12   2   4     2828.14     2785.60    119.27 o 
  13   2   4       11.56       -0.51     24.48 o 
 -14   3   4      893.95      943.27     39.94 o 
 -13   3   4      153.79      173.83     22.90 o 
 -12   3   4     3619.63     3502.20     46.62 o 
 -11   3   4      495.52      491.79     17.22 o 
 -10   3   4     7100.08     7048.00    114.58 o 
  -9   3   4      363.65      370.49     13.36 o 
  -8   3   4     2200.72     2300.78     55.22 o 
  -7   3   4      849.81      877.28     21.33 o 
  -6   3   4    33047.42    31524.88    525.73 o 
  -5   3   4      427.39      448.62     10.57 o 
  -4   3   4    27553.81    29102.46    410.29 o 
  -3   3   4      404.91      482.99     10.95 o 
  -2   3   4    26224.20    25613.71    445.56 o 
  -1   3   4     4284.55     4652.81     46.63 o 
   0   3   4    66184.70    69909.08   1568.62 o 
   1   3   4       46.18       69.09      6.49 o 
   2   3   4    11133.52    10993.59    160.21 o 
   3   3   4      376.90      411.23     11.90 o 
   4   3   4    29723.61    29705.40    551.65 o 
   5   3   4        3.59        9.46      5.92 o 
   6   3   4    11761.90    11946.10    184.65 o 
   7   3   4       15.31       16.32     10.36 o 
   8   3   4     6640.15     6439.67    172.83 o 
   9   3   4        0.78       -0.97      7.26 o 
  10   3   4     6325.85     6206.21    184.99 o 
  11   3   4      344.00      369.63     19.30 o 
  12   3   4      172.74      220.77     39.42 o 
  13   3   4       87.32     1339.83    913.81 o 
 -14   4   4     6325.71     6420.09    152.24 o 
 -13   4   4       79.41       64.02     14.30 o 
 -12   4   4      619.28      651.67     23.86 o 
 -11   4   4      136.02      112.68     13.01 o 
 -10   4   4     4142.32     4126.81     79.99 o 
  -9   4   4        7.15       -1.95      4.80 o 
  -8   4   4      709.82      703.35     26.52 o 
  -7   4   4     2701.49     2765.49     54.65 o 
  -6   4   4     2076.79     2101.97     23.31 o 
  -5   4   4      685.51      699.92     12.22 o 
  -4   4   4    18735.35    19181.62    285.39 o 
  -3   4   4     1501.46     1506.57     26.85 o 
  -2   4   4      813.78      845.52     19.90 o 
  -1   4   4      344.33      387.01      8.70 o 
   0   4   4     1212.06     1316.03     17.16 o 
   1   4   4       24.48       36.51      5.15 o 
   2   4   4      295.80      407.79     19.28 o 
   3   4   4     1830.35     1675.75     32.52 o 
   4   4   4     6547.60     6410.51     99.11 o 
   5   4   4       83.60       94.07      9.18 o 
   6   4   4       17.60       22.07     10.79 o 
   7   4   4     2428.63     2460.48     44.30 o 
   8   4   4     8330.00     8213.77    134.25 o 
   9   4   4        7.68        5.93      5.83 o 
  10   4   4     3264.56     3083.61    107.74 o 
  11   4   4      143.90      197.30     32.11 o 
  12   4   4     2017.52     2038.19     87.74 o 
  13   4   4        3.56       32.62     37.63 o 
 -14   5   4      702.61      714.35     33.93 o 
 -13   5   4      755.83      800.63     37.70 o 
 -12   5   4     2132.15     2202.31     49.72 o 
 -11   5   4      686.87      676.35     24.41 o 
 -10   5   4    12142.30    12435.59    259.63 o 
  -9   5   4      528.64      514.67     21.54 o 
  -8   5   4    10101.35    10187.97    196.76 o 
  -7   5   4     1143.66     1078.75     23.05 o 
  -6   5   4    35775.23    37364.08    678.07 o 
  -5   5   4      684.91      604.22     12.75 o 
  -4   5   4    26988.59    27774.88    409.05 o 
  -3   5   4     7378.74     8094.35    115.62 o 
  -2   5   4    36998.31    37084.30    699.62 o 
  -1   5   4     1464.15     1742.52     21.95 o 
   0   5   4    46529.59    47945.80    832.05 o 
   1   5   4      793.99      663.48     10.78 o 
   2   5   4    21072.31    22324.29    324.66 o 
   3   5   4     1195.81     1240.33     24.78 o 
   4   5   4    23403.51    23503.85    435.25 o 
   5   5   4      108.33       93.55      9.31 o 
   6   5   4     5378.86     5123.39     75.26 o 
   7   5   4      491.59      474.29     17.62 o 
   8   5   4     3649.30     3524.13     61.57 o 
   9   5   4       21.46       20.29      6.79 o 
  10   5   4     4681.22     4455.58    207.32 o 
  11   5   4       64.22       69.15     22.95 o 
  12   5   4      100.45      120.58     25.27 o 
  13   5   4       38.90       69.38     27.35 o 
 -14   6   4     4781.97     4793.46    109.42 o 
 -13   6   4      222.92      284.60     35.69 o 
 -12   6   4      177.79      206.53     22.04 o 
 -11   6   4      472.75      501.86     44.08 o 
 -10   6   4     1155.30     1216.78     45.71 o 
  -9   6   4      541.09      595.68     22.09 o 
  -8   6   4     1515.69     1626.63     39.96 o 
  -7   6   4      562.46      578.25     23.38 o 
  -6   6   4       50.83       79.40      6.45 o 
  -5   6   4     1024.62      891.51     15.47 o 
  -4   6   4      563.65      500.37     31.81 o 
  -3   6   4      228.30      252.46      5.50 o 
  -2   6   4     3773.99     3829.01     35.67 o 
  -1   6   4      387.28      427.24     10.98 o 
   0   6   4     2009.99     2122.28     32.52 o 
   1   6   4     2278.52     2249.95     37.95 o 
   2   6   4     3181.68     3199.36     37.58 o 
   3   6   4     4354.69     4199.35     49.22 o 
   4   6   4     7157.26     7201.22     89.46 o 
   5   6   4     1473.84     1431.27     36.98 o 
   6   6   4      375.74      437.67     21.30 o 
   7   6   4      263.42      244.25     11.30 o 
   8   6   4     6017.66     5845.74     78.48 o 
   9   6   4     1162.69     1074.69     47.14 o 
  10   6   4     4233.06     3977.53    102.77 o 
  11   6   4      780.41      874.36     51.78 o 
  12   6   4     2643.74     2657.62     93.80 o 
  13   6   4       14.60        4.38     24.03 o 
 -14   7   4     1121.85     1070.53     62.53 o 
 -13   7   4      661.27      686.46     40.27 o 
 -12   7   4     2926.45     3072.35     75.71 o 
 -11   7   4      957.00     1005.39     37.94 o 
 -10   7   4    11367.71    11286.78    227.65 o 
  -9   7   4       64.94       53.48     13.77 o 
  -8   7   4     6838.00     7063.53    140.15 o 
  -7   7   4      347.23      336.24     12.78 o 
  -6   7   4    19603.51    19697.47    296.13 o 
  -5   7   4      116.73      134.82      6.67 o 
  -4   7   4    21744.12    22308.08    328.33 o 
  -3   7   4     3753.43     3714.17     42.87 o 
  -2   7   4    23280.83    22887.57    413.07 o 
  -1   7   4     1075.22      914.48     17.35 o 
   0   7   4    20129.50    19104.21    312.83 o 
   1   7   4     1144.68     1043.30     21.77 o 
   2   7   4     8421.88     8539.08    115.90 o 
   3   7   4      675.00      747.45     27.17 o 
   4   7   4    16001.53    16374.00    288.72 o 
   5   7   4      741.00      693.69     25.24 o 
   6   7   4     3833.36     3659.36     79.08 o 
   7   7   4     2700.83     2649.07     58.53 o 
   8   7   4      875.85      861.80     34.94 o 
   9   7   4      184.93      171.22     21.95 o 
  10   7   4     4781.94     4676.20    147.66 o 
  11   7   4      107.96      133.44     22.83 o 
  12   7   4      469.80      448.68     38.54 o 
 -13   8   4        9.28       21.14     15.07 o 
 -12   8   4     1018.55     1039.03     38.74 o 
 -11   8   4      176.51      160.16     26.00 o 
 -10   8   4     5777.03     5722.26    120.87 o 
  -9   8   4       16.59       34.72     13.93 o 
  -8   8   4     2402.05     2350.05     77.60 o 
  -7   8   4     1366.47     1319.43     27.42 o 
  -6   8   4       18.70       21.14      3.97 o 
  -5   8   4     1417.06     1314.88     20.28 o 
  -4   8   4     6870.35     6757.16     79.86 o 
  -3   8   4      409.51      414.13     11.09 o 
  -2   8   4       40.22       59.92      6.30 o 
  -1   8   4      198.55      241.06      8.47 o 
   0   8   4      176.83      310.21     11.23 o 
   1   8   4     5146.16     5219.30     72.51 o 
   2   8   4      706.70      688.48     17.50 o 
   3   8   4     3549.35     3406.74     89.93 o 
   4   8   4     6084.60     6445.00     89.14 o 
   5   8   4     4028.11     3875.43     78.37 o 
   6   8   4      477.90      471.24     23.54 o 
   7   8   4       46.44       37.29     14.74 o 
   8   8   4     3348.59     3305.05     72.98 o 
   9   8   4      161.56      139.91     19.50 o 
  10   8   4     2741.02     2708.97     74.52 o 
  11   8   4     1151.78     1215.71     66.92 o 
  12   8   4     2917.57     3055.69    271.50 o 
 -13   9   4      424.61      349.38     75.10 o 
 -12   9   4     2983.85     3086.71    134.10 o 
 -11   9   4      221.46      199.52     27.40 o 
 -10   9   4     4824.30     4959.61    134.65 o 
  -9   9   4     1024.90     1018.78     36.69 o 
  -8   9   4     3210.95     3036.36    133.89 o 
  -7   9   4      209.96      186.11     11.98 o 
  -6   9   4     9774.60     9698.16    125.23 o 
  -5   9   4     1775.97     1749.89     47.28 o 
  -4   9   4    18949.45    19068.29    283.07 o 
  -3   9   4     5631.39     5627.20     99.08 o 
  -2   9   4    11906.37    11742.06    164.18 o 
  -1   9   4     1840.07     1827.22     25.40 o 
   0   9   4    20755.66    20689.11    373.04 o 
   1   9   4     1327.91     1391.48     42.89 o 
   2   9   4     6324.49     6304.03    128.06 o 
   3   9   4     2963.44     2863.87     63.21 o 
   4   9   4    12513.74    12356.94    261.28 o 
   5   9   4      339.34      350.89     22.10 o 
   6   9   4     7150.00     7048.20    126.81 o 
   7   9   4     2160.05     2180.03     64.30 o 
   8   9   4     2809.44     2734.84     70.94 o 
   9   9   4      467.56      481.52     35.87 o 
  10   9   4     2536.50     2632.35     90.14 o 
  11   9   4       45.96       25.63     22.67 o 
  12   9   4      806.47      850.88     47.49 o 
 -12  10   4     1169.77     1278.48    112.16 o 
 -11  10   4        4.49       -1.75     18.79 o 
 -10  10   4     1934.59     1911.43     77.46 o 
  -9  10   4      134.91      139.14     15.16 o 
  -8  10   4     3488.37     3430.06    139.14 o 
  -7  10   4     3017.09     2878.57    107.65 o 
  -6  10   4     4654.29     4578.08     82.92 o 
  -5  10   4       35.09       45.10      6.29 o 
  -4  10   4     4402.26     4264.54     87.98 o 
  -3  10   4       57.14       58.39      5.83 o 
  -2  10   4       79.23      115.81     14.65 o 
  -1  10   4      555.63      610.57     13.39 o 
   0  10   4       70.67      100.76      9.90 o 
   1  10   4     4514.45     4606.83     78.35 o 
   2  10   4      292.00      345.31     16.26 o 
   3  10   4      164.31      157.43     12.60 o 
   4  10   4     1374.88     1339.02     28.19 o 
   5  10   4      175.62      198.52     13.54 o 
   6  10   4     5944.46     5812.31    116.95 o 
   7  10   4     1347.01     1329.07     46.12 o 
   8  10   4     2650.87     2651.25     71.93 o 
   9  10   4       51.60       50.01     20.88 o 
  10  10   4     2397.69     2464.86     82.98 o 
  11  10   4      683.85      705.90     46.51 o 
 -12  11   4     2069.25     2361.52    255.97 o 
 -11  11   4      496.69      562.19     76.95 o 
 -10  11   4     2141.67     2230.29     65.62 o 
  -9  11   4     1330.73     1304.87     57.22 o 
  -8  11   4     4272.82     4063.21    182.14 o 
  -7  11   4      976.77      918.87     43.93 o 
  -6  11   4    12612.28    12407.34    283.84 o 
  -5  11   4       77.54       61.81      9.23 o 
  -4  11   4     2278.25     2231.10     61.36 o 
  -3  11   4     2171.49     2256.83     72.20 o 
  -2  11   4    11173.32    10985.71    157.97 o 
  -1  11   4     1454.28     1340.24     25.91 o 
   0  11   4    17625.11    17595.15    340.78 o 
   1  11   4      492.30      468.80     18.60 o 
   2  11   4     8186.26     8170.82    140.52 o 
   3  11   4      749.06      755.70     32.39 o 
   4  11   4     7442.80     7462.83    163.23 o 
   5  11   4      400.91      410.91     18.25 o 
   6  11   4     4261.65     4124.45     90.19 o 
   7  11   4     3173.87     3278.13     80.23 o 
   8  11   4     2590.20     2624.16     71.91 o 
   9  11   4       33.43       44.72     19.13 o 
  10  11   4     2412.78     2456.77     84.13 o 
  11  11   4        5.79       33.87     19.24 o 
 -11  12   4      210.71      267.45     64.88 o 
 -10  12   4      731.23      952.76     83.77 o 
  -9  12   4      568.30      584.95     44.08 o 
  -8  12   4      676.07      678.92     36.55 o 
  -7  12   4     2340.91     2206.79     66.31 o 
  -6  12   4      685.81      762.60     44.21 o 
  -5  12   4     2171.76     2050.04     69.60 o 
  -4  12   4       95.55      119.24     18.33 o 
  -3  12   4      181.27      142.46     10.39 o 
  -2  12   4      315.47      306.76     13.81 o 
  -1  12   4     1047.10      999.15     21.82 o 
   0  12   4     1484.91     1379.29     31.37 o 
   1  12   4     4549.04     4701.27     90.10 o 
   2  12   4      647.90      725.37     27.45 o 
   3  12   4      660.75      680.57     23.98 o 
   4  12   4     2320.95     2240.21     67.28 o 
   5  12   4     1258.07     1304.81     58.57 o 
   6  12   4     4422.45     4258.29    109.27 o 
   7  12   4      145.53      156.49     21.37 o 
   8  12   4     1794.05     1859.57     68.46 o 
   9  12   4      276.55      260.18     26.05 o 
  10  12   4     1651.22     1642.14     60.63 o 
 -10  13   4     1288.32     1563.53    129.17 o 
  -9  13   4      487.41      427.20     86.98 o 
  -8  13   4     2912.12     2698.04    211.83 o 
  -7  13   4      530.94      487.18     25.83 o 
  -6  13   4     5032.21     4793.29    188.97 o 
  -5  13   4       18.29       27.74     18.02 o 
  -4  13   4    10189.30     9933.55    312.58 o 
  -3  13   4     2510.84     2363.20     48.65 o 
  -2  13   4     9792.70     9444.50    153.01 o 
  -1  13   4       10.75       36.58      9.56 o 
   0  13   4     7207.72     7357.71    167.39 o 
   1  13   4      392.77      402.49     31.41 o 
   2  13   4     4628.75     4632.00     90.79 o 
   3  13   4      343.15      367.78     18.19 o 
   4  13   4     3562.45     3687.11     76.13 o 
   5  13   4       33.41       31.99      8.40 o 
   6  13   4     4735.97     4828.64    109.48 o 
   7  13   4      360.36      350.94     29.73 o 
   8  13   4     1565.74     1742.49     67.22 o 
   9  13   4        3.83        8.37     18.01 o 
 -10  14   4      655.76      705.81     95.35 o 
  -9  14   4      149.45      219.38     99.70 o 
  -8  14   4     1090.90     1144.36     74.27 o 
  -7  14   4     1019.02      996.86     74.91 o 
  -6  14   4      368.41      385.22     21.10 o 
  -5  14   4      182.49      193.93     17.22 o 
  -4  14   4       26.40       32.13     11.70 o 
  -3  14   4      595.69      557.72     42.00 o 
  -2  14   4       48.58       91.40     11.83 o 
  -1  14   4      186.54      176.45     12.31 o 
   0  14   4        4.92       33.15     12.60 o 
   1  14   4      658.75      781.21     88.44 o 
   2  14   4     1302.18     1262.83     39.05 o 
   3  14   4      550.38      628.43     26.37 o 
   4  14   4      999.21      960.53     35.20 o 
   5  14   4       17.61       16.50     12.02 o 
   6  14   4      720.38      797.78     38.29 o 
   7  14   4      233.21      269.13     25.56 o 
   8  14   4     1495.71     1467.14     56.70 o 
  -9  15   4      175.86      220.37     64.29 o 
  -8  15   4     4023.65     4630.07    375.85 o 
  -7  15   4       31.71       28.90     26.02 o 
  -6  15   4     1286.65     1222.02     91.99 o 
  -5  15   4       77.87       85.32     11.82 o 
  -4  15   4     6147.15     5891.94    215.68 o 
  -3  15   4     1935.86     1938.76    108.72 o 
  -2  15   4     6966.22     6921.82    138.75 o 
  -1  15   4        5.17       25.48     10.09 o 
   0  15   4     2743.57     2760.07     61.97 o 
   1  15   4     1120.67     1249.15     85.04 o 
   2  15   4     5502.10     5560.89    125.25 o 
   3  15   4      699.86      690.54     27.49 o 
   4  15   4     2406.48     2352.19     66.59 o 
   5  15   4      144.85      146.01     19.67 o 
   6  15   4     1439.71     1512.04     53.77 o 
   7  15   4      673.00      701.64     68.73 o 
  -8  16   4      718.71     1022.90    110.58 o 
  -7  16   4      237.31      226.04     41.38 o 
  -6  16   4      467.10      470.89     49.99 o 
  -5  16   4       26.55       32.96     14.56 o 
  -4  16   4        0.67        3.26     11.58 o 
  -3  16   4       17.26       27.34     10.31 o 
  -2  16   4      336.30      377.93     17.96 o 
  -1  16   4      222.72      216.16     22.43 o 
   0  16   4       87.15      104.46     15.90 o 
   1  16   4       71.80       80.65     17.36 o 
   2  16   4       59.81       81.12     18.85 o 
   3  16   4       48.08       69.45     16.44 o 
   4  16   4       40.81       53.33     16.74 o 
   5  16   4      154.29      185.65     27.90 o 
   6  16   4      857.44      921.59     42.72 o 
  -6  17   4      943.20     1030.30     72.11 o 
  -5  17   4       57.79       74.12     30.88 o 
  -4  17   4     3318.51     3066.46    294.92 o 
  -3  17   4     1522.78     1492.72     62.39 o 
  -2  17   4     2767.12     2766.22     74.28 o 
  -1  17   4       67.59       85.75     18.41 o 
   0  17   4     1476.92     1603.42     48.71 o 
   1  17   4      249.53      276.72     23.14 o 
   2  17   4     4326.26     4362.10     93.09 o 
   3  17   4      904.79      971.49     34.30 o 
   4  17   4      959.12     1052.56     60.62 o 
   5  17   4        2.50       -5.02     17.43 o 
  -4  18   4       61.09       49.90     23.51 o 
  -3  18   4       10.33       42.16     15.93 o 
  -2  18   4       80.81       38.02     14.90 o 
  -1  18   4       82.58      105.98     19.12 o 
   0  18   4      428.42      470.56     34.83 o 
   1  18   4      225.69      138.79     40.54 o 
   2  18   4      152.90      142.36     22.80 o 
   3  18   4       36.50       31.10     14.12 o 
 -15   0   5     1167.00     1195.40     82.29 o 
 -13   0   5    10467.94    10317.49    314.29 o 
 -11   0   5     4968.14     4924.55    112.82 o 
  -9   0   5    12212.65    11887.34    319.76 o 
  -7   0   5    39045.80    38281.66   1103.68 o 
  -5   0   5    37642.14    39093.20   1187.58 o 
  -3   0   5    23841.46    23325.74    362.90 o 
  -1   0   5      262.91      272.20      8.31 o 
   1   0   5    12901.60    12397.50    255.28 o 
   3   0   5    26069.68    25225.20    634.19 o 
   5   0   5      201.82      241.87     21.96 o 
   7   0   5     8644.37     8301.11    238.44 o 
   9   0   5      608.82      618.99     43.85 o 
  11   0   5        1.48       30.66     38.97 o 
  13   0   5      354.24      399.98    125.81 o 
 -15   1   5      220.81      181.65     62.54 o 
 -14   1   5        0.28       14.76     13.15 o 
 -13   1   5     1518.89     1627.34     36.36 o 
 -12   1   5        0.49        6.19      7.69 o 
 -11   1   5     2687.16     2731.64     36.42 o 
 -10   1   5     1292.94     1247.54     21.31 o 
  -9   1   5     4977.81     5008.89     60.57 o 
  -8   1   5     1228.94     1244.86     17.83 o 
  -7   1   5     2925.61     2803.05     34.47 o 
  -6   1   5       28.08       44.95      5.40 o 
  -5   1   5     4133.46     4173.32     46.16 o 
  -4   1   5     1411.39     1440.80     13.22 o 
  -3   1   5     9599.28     9579.82     82.42 o 
  -2   1   5      237.34      244.96      5.52 o 
  -1   1   5     1987.70     2088.36     28.76 o 
   0   1   5       12.52      107.77      9.32 o 
   1   1   5    53601.92    56904.54   1189.49 o 
   2   1   5      394.83      406.04     11.42 o 
   3   1   5     8722.55     8786.26    128.27 o 
   4   1   5      846.78      959.81     25.91 o 
   5   1   5    23405.32    23555.06    440.85 o 
   6   1   5       51.94       61.72     13.19 o 
   7   1   5    14120.86    13975.28    285.71 o 
   8   1   5       34.83       31.10     13.97 o 
   9   1   5     2633.12     2778.26     87.45 o 
  10   1   5       51.51       40.54     23.13 o 
  11   1   5     9426.25     9732.90    358.11 o 
  12   1   5      116.08      149.41     37.60 o 
  13   1   5     1186.59     1230.41     86.45 o 
 -14   2   5        9.82       27.60     20.91 o 
 -13   2   5     9113.14     8921.08    125.51 o 
 -12   2   5        0.94        8.71     14.79 o 
 -11   2   5     7376.04     7353.40    101.53 o 
 -10   2   5       22.44       23.24      7.79 o 
  -9   2   5    22226.96    22361.15    364.42 o 
  -8   2   5      192.46      211.23      9.07 o 
  -7   2   5    31782.23    31877.04    552.72 o 
  -6   2   5       52.11       62.59      4.97 o 
  -5   2   5     6846.70     6278.45     57.50 o 
  -4   2   5     5540.75     6019.17     53.42 o 
  -3   2   5    57835.28    58591.37   1001.17 o 
  -2   2   5       20.78       19.17      3.69 o 
  -1   2   5    14808.19    14816.29    162.48 o 
   0   2   5      830.16     1066.28     17.43 o 
   1   2   5    35611.40    36330.98    629.11 o 
   2   2   5     9044.56     9193.56    119.32 o 
   3   2   5    22797.90    22219.63    335.90 o 
   4   2   5     2796.43     2828.93     40.27 o 
   5   2   5      675.14      695.03     63.65 o 
   6   2   5      481.05      551.79     31.75 o 
   7   2   5    11166.12    11010.23    234.67 o 
   8   2   5      861.08      811.84     39.69 o 
   9   2   5      101.95       90.42     22.88 o 
  10   2   5      525.33      629.00     61.32 o 
  11   2   5       23.44       35.72     22.48 o 
  12   2   5      168.61      220.66     51.78 o 
  13   2   5      567.69      539.85     73.77 o 
 -14   3   5      209.32      258.12     26.75 o 
 -13   3   5     1006.42     1013.09     30.30 o 
 -12   3   5      469.72      533.08     17.06 o 
 -11   3   5     1642.54     1685.27     28.80 o 
 -10   3   5      239.51      269.33     12.99 o 
  -9   3   5      277.02      313.05     13.53 o 
  -8   3   5      166.86      234.20     12.42 o 
  -7   3   5     3174.18     2964.36     29.26 o 
  -6   3   5      381.70      407.70      8.92 o 
  -5   3   5     1627.01     1525.49     22.31 o 
  -4   3   5     1604.17     1563.28     26.24 o 
  -3   3   5    14075.01    14643.16    196.24 o 
  -2   3   5      116.11      150.61      6.68 o 
  -1   3   5     1499.41     1652.29     25.57 o 
   0   3   5      975.05      991.33     13.18 o 
   1   3   5     9820.93     9561.17    100.38 o 
   2   3   5     1713.33     1821.18     25.06 o 
   3   3   5     7984.22     8250.68    106.81 o 
   4   3   5       31.04       43.66      7.05 o 
   5   3   5     5138.62     4753.91     68.55 o 
   6   3   5     1523.50     1666.75     67.91 o 
   7   3   5    11718.21    11728.69    205.73 o 
   8   3   5      961.51     1046.54     37.63 o 
   9   3   5     3985.29     3825.25     68.31 o 
  10   3   5       51.77       45.56     10.00 o 
  11   3   5     7754.69     7847.56    176.30 o 
  12   3   5       34.22       31.08     22.65 o 
  13   3   5     2699.81     3025.13    147.86 o 
 -14   4   5        9.23        1.09     16.56 o 
 -13   4   5     8131.35     8258.67    137.94 o 
 -12   4   5        2.18        0.01      8.92 o 
 -11   4   5     2976.26     2937.75     53.82 o 
 -10   4   5      349.42      318.77     15.49 o 
  -9   4   5    12681.65    12567.78    200.63 o 
  -8   4   5      100.89      124.27      7.69 o 
  -7   4   5    21905.06    21745.28    327.25 o 
  -6   4   5     3778.03     4004.46     46.58 o 
  -5   4   5    23002.18    24547.48    475.25 o 
  -4   4   5      892.09      883.86     18.04 o 
  -3   4   5    80542.27    82283.58   2288.90 o 
  -2   4   5      559.32      596.00     14.92 o 
  -1   4   5    24085.40    24135.46    363.03 o 
   0   4   5     2828.56     2774.57     32.48 o 
   1   4   5    48151.78    51595.01   1054.05 o 
   2   4   5     1272.20     1269.01     26.29 o 
   3   4   5    38347.20    39375.86    821.19 o 
   4   4   5     6170.87     6129.30     85.46 o 
   5   4   5      445.46      476.37     18.45 o 
   6   4   5       29.98       31.70     10.19 o 
   7   4   5     6450.64     6486.58    115.81 o 
   8   4   5     1563.02     1484.83     40.14 o 
   9   4   5      326.52      351.50     23.29 o 
  10   4   5      854.98      869.15     69.21 o 
  11   4   5      207.55      191.57     30.77 o 
  12   4   5      111.25      103.84     27.25 o 
  13   4   5      460.08      648.86     78.56 o 
 -14   5   5      339.32      302.66     26.29 o 
 -13   5   5     1250.17     1322.12     51.78 o 
 -12   5   5      380.61      402.72     18.56 o 
 -11   5   5      692.78      778.38     21.33 o 
 -10   5   5      355.55      404.50     16.55 o 
  -9   5   5      893.94      902.25     25.92 o 
  -8   5   5      184.76      184.77     16.17 o 
  -7   5   5     1057.43     1003.42     16.16 o 
  -6   5   5      685.39      662.74     21.75 o 
  -5   5   5     7954.95     8311.16     81.26 o 
  -4   5   5     2138.83     2045.25     29.86 o 
  -3   5   5     5319.60     5575.41    101.13 o 
  -2   5   5     4882.63     4675.33     62.35 o 
  -1   5   5      731.47      831.75     11.11 o 
   0   5   5     2993.11     3279.33     33.53 o 
   1   5   5    16590.34    17132.04    249.19 o 
   2   5   5       10.79       23.96      9.23 o 
   3   5   5     2741.93     2923.82     52.85 o 
   4   5   5     2244.00     2152.23     39.78 o 
   5   5   5     9024.62     8857.99    131.31 o 
   6   5   5      384.11      393.91     18.05 o 
   7   5   5    15106.23    14826.76    257.27 o 
   8   5   5      510.26      546.90     15.14 o 
   9   5   5     5590.35     5255.19    111.86 o 
  10   5   5       42.26       53.52     14.73 o 
  11   5   5     6665.73     6388.48    241.08 o 
  12   5   5        5.35       -9.25     28.73 o 
 -14   6   5        4.08        0.96     10.42 o 
 -13   6   5     5091.23     5091.81    115.10 o 
 -12   6   5        2.88        5.03     12.79 o 
 -11   6   5     1527.63     1543.83     67.45 o 
 -10   6   5      416.64      387.44     23.76 o 
  -9   6   5    14708.41    14983.50    306.51 o 
  -8   6   5        4.76        9.38      7.11 o 
  -7   6   5    17319.65    17451.07    255.45 o 
  -6   6   5     3546.20     3645.17     62.25 o 
  -5   6   5    10449.46    10148.91    118.88 o 
  -4   6   5       57.14       64.48      7.66 o 
  -3   6   5    59780.24    60141.82   1760.34 o 
  -2   6   5      154.47      187.30      9.72 o 
  -1   6   5    19772.73    19455.40    368.39 o 
   0   6   5      886.54      757.95     12.57 o 
   1   6   5    20185.26    20029.75    272.54 o 
   2   6   5     2238.31     2247.46     26.58 o 
   3   6   5    16221.74    16493.39    241.94 o 
   4   6   5      181.21      166.71     12.32 o 
   5   6   5       34.10       63.51     10.34 o 
   6   6   5      369.34      411.20     13.60 o 
   7   6   5     2778.87     2786.21     47.46 o 
   8   6   5      646.27      608.11     22.10 o 
   9   6   5       64.57       49.97     16.56 o 
  10   6   5      248.02      253.18     35.13 o 
  11   6   5       20.41       38.07     20.33 o 
  12   6   5      129.74      152.98     29.00 o 
 -13   7   5      470.63      497.70     23.74 o 
 -12   7   5      458.32      407.49     46.63 o 
 -11   7   5      701.38      771.77     43.57 o 
 -10   7   5     1319.62     1567.49     47.94 o 
  -9   7   5      231.14      207.48     12.69 o 
  -8   7   5      148.30      153.21     10.43 o 
  -7   7   5      446.90      426.05     13.94 o 
  -6   7   5     4171.49     4191.27     55.48 o 
  -5   7   5     5517.70     5612.68     66.54 o 
  -4   7   5     4071.70     3968.16     38.26 o 
  -3   7   5     3158.33     3124.32     38.60 o 
  -2   7   5     2846.91     2779.38     52.91 o 
  -1   7   5     1873.05     2044.96     66.57 o 
   0   7   5        8.56       41.47      7.47 o 
   1   7   5    18054.39    18075.13    273.41 o 
   2   7   5     2481.94     2435.22     33.09 o 
   3   7   5     5893.94     6115.24     73.64 o 
   4   7   5     2811.53     2717.88     39.94 o 
   5   7   5    12325.25    11704.36    172.39 o 
   6   7   5       38.99       49.59      9.24 o 
   7   7   5    11757.62    11239.71    172.20 o 
   8   7   5        7.16       29.35     27.66 o 
   9   7   5     3020.78     2939.05     74.75 o 
  10   7   5        0.84       10.40     15.45 o 
  11   7   5     5271.20     5287.08    154.89 o 
  12   7   5        6.70       31.54     23.19 o 
 -13   8   5     3977.61     4285.64    176.35 o 
 -12   8   5        0.17       -1.29     16.20 o 
 -11   8   5     3767.66     3794.25    134.94 o 
 -10   8   5     1023.25     1042.45     37.72 o 
  -9   8   5    11031.54    10717.72    244.62 o 
  -8   8   5     1133.16     1218.78    113.64 o 
  -7   8   5    16015.93    16508.93    323.17 o 
  -6   8   5      523.68      530.41     15.52 o 
  -5   8   5    11740.76    11640.39    129.86 o 
  -4   8   5        0.77       37.73     15.96 o 
  -3   8   5    26686.20    25996.37    489.03 o 
  -2   8   5      950.23      987.74     19.23 o 
  -1   8   5    10856.54    11111.30    168.78 o 
   0   8   5     6267.62     6283.30     90.95 o 
   1   8   5    13199.86    13218.50    209.37 o 
   2   8   5     3079.44     3052.88     50.77 o 
   3   8   5    11285.96    10686.63    161.57 o 
   4   8   5      648.40      703.26     17.03 o 
   5   8   5      823.84      833.07     27.35 o 
   6   8   5      508.23      475.83     24.70 o 
   7   8   5     1939.03     1904.61     53.60 o 
   8   8   5        9.29        5.02     12.41 o 
   9   8   5      591.64      625.97     37.16 o 
  10   8   5      567.53      575.54     36.23 o 
  11   8   5       23.15       59.48     25.88 o 
  12   8   5      200.96      208.54     32.68 o 
 -13   9   5      411.33      387.32     48.95 o 
 -12   9   5      275.87      323.82     62.71 o 
 -11   9   5      707.07      752.24     62.05 o 
 -10   9   5     1115.04     1113.45     77.46 o 
  -9   9   5      800.80      915.83    173.58 o 
  -8   9   5       78.13       72.97     18.73 o 
  -7   9   5        0.46       16.27      6.41 o 
  -6   9   5     1525.33     1446.57     39.35 o 
  -5   9   5       61.20       66.98      5.46 o 
  -4   9   5     4133.00     3909.38     46.01 o 
  -3   9   5      263.23      268.10     16.98 o 
  -2   9   5     3722.45     3672.30     83.83 o 
  -1   9   5      352.48      421.64     17.07 o 
   0   9   5      239.00      283.95     21.10 o 
   1   9   5     5921.21     5674.36     96.13 o 
   2   9   5       99.17      129.34     11.45 o 
   3   9   5     2580.23     2661.91     48.00 o 
   4   9   5     2425.22     2466.17     42.26 o 
   5   9   5    10676.24    10201.66    195.25 o 
   6   9   5      446.37      472.16     37.57 o 
   7   9   5     8940.17     8582.33    191.35 o 
   8   9   5     1432.41     1427.11     97.74 o 
   9   9   5     1982.87     2047.30     78.40 o 
  10   9   5       47.35      107.51     35.96 o 
  11   9   5     3128.79     3310.30    127.37 o 
 -12  10   5        9.01       70.62     43.32 o 
 -11  10   5     4357.39     4249.07    154.00 o 
 -10  10   5     1313.53     1226.39     74.71 o 
  -9  10   5     4020.29     4190.89    244.88 o 
  -8  10   5      422.38      409.89     54.08 o 
  -7  10   5    11484.38    11353.83    361.29 o 
  -6  10   5     1335.65     1283.93     20.51 o 
  -5  10   5     8553.96     8172.77    139.21 o 
  -4  10   5       66.01       76.61      4.88 o 
  -3  10   5    12688.65    12390.93    190.08 o 
  -2  10   5      310.04      330.84     16.11 o 
  -1  10   5    11035.85    10930.69    168.13 o 
   0  10   5     2071.27     2067.78     44.40 o 
   1  10   5     4734.39     4581.50     72.96 o 
   2  10   5       49.12       69.86     10.65 o 
   3  10   5     5453.34     5456.55     91.19 o 
   4  10   5      580.41      665.38     34.41 o 
   5  10   5     6131.62     5842.89    133.66 o 
   6  10   5      501.27      494.49     31.70 o 
   7  10   5     3082.52     3143.30     80.31 o 
   8  10   5      276.96      305.26     28.12 o 
   9  10   5      669.33      611.31     34.32 o 
  10  10   5      391.50      372.48     41.13 o 
  11  10   5      191.13      228.75     29.47 o 
 -12  11   5      290.56      334.70     71.21 o 
 -11  11   5      307.81      368.14     63.00 o 
 -10  11   5      710.00     1734.48    526.98 o 
  -9  11   5       17.20       19.92      7.86 o 
  -8  11   5      313.03      306.43     14.79 o 
  -7  11   5      106.37       93.47      5.62 o 
  -6  11   5      501.14      453.57     11.85 o 
  -5  11   5     1962.38     1869.53     30.80 o 
  -4  11   5      181.42      197.28     10.90 o 
  -3  11   5      168.40      186.97     11.90 o 
  -2  11   5     1705.26     1782.74    126.67 o 
  -1  11   5     3147.88     3132.84     64.59 o 
   0  11   5      331.63      401.99     16.94 o 
   1  11   5     5362.30     5433.03     90.39 o 
   2  11   5      166.60      158.04     12.47 o 
   3  11   5     3461.69     3543.28     64.55 o 
   4  11   5     1762.75     1749.54     36.34 o 
   5  11   5     5887.41     5809.94     94.36 o 
   6  11   5      110.04       83.98     19.50 o 
   7  11   5     2967.37     2939.27     72.45 o 
   8  11   5     2125.87     2166.98     62.54 o 
   9  11   5     2079.20     1977.99     69.31 o 
  10  11   5      207.02      194.39     26.70 o 
 -11  12   5     3398.37     4022.38    235.40 o 
 -10  12   5     1294.25     1366.21    101.18 o 
  -9  12   5     3976.35     4226.48    194.75 o 
  -8  12   5      346.47      388.16     45.97 o 
  -7  12   5     8052.11     7435.79    276.65 o 
  -6  12   5     1349.78     1326.36    105.13 o 
  -5  12   5     7054.56     6705.41    286.83 o 
  -4  12   5      259.72      273.99     11.12 o 
  -3  12   5      707.87      647.60     28.41 o 
  -2  12   5       78.42       92.77     18.84 o 
  -1  12   5     8823.56     8869.86    168.00 o 
   0  12   5     3586.42     3409.66     70.93 o 
   1  12   5     5372.92     5518.79    101.43 o 
   2  12   5      763.31      772.52     26.13 o 
   3  12   5     3262.09     3224.41     76.67 o 
   4  12   5      533.11      588.12     22.75 o 
   5  12   5     2050.26     2084.76     47.77 o 
   6  12   5        1.53        9.71     15.78 o 
   7  12   5       49.07       74.18     20.44 o 
   8  12   5      306.97      293.19     32.38 o 
   9  12   5      181.63      230.14     34.70 o 
  10  12   5      356.03      266.28     36.25 o 
 -10  13   5      105.84       87.24     80.12 o 
  -9  13   5       64.90      297.06    219.77 o 
  -8  13   5      138.64      143.46     34.33 o 
  -7  13   5      159.94      326.89     89.12 o 
  -6  13   5      244.00      246.50     25.47 o 
  -5  13   5       62.56       71.64     11.63 o 
  -4  13   5      191.27      194.45     14.50 o 
  -3  13   5     3243.53     3058.36     89.13 o 
  -2  13   5      389.94      418.02     26.29 o 
  -1  13   5     3877.54     3942.41     80.20 o 
   0  13   5       18.60       52.31     13.25 o 
   1  13   5     2024.64     2020.32     48.36 o 
   2  13   5        8.07        5.51      9.54 o 
   3  13   5     3334.53     3436.54     68.47 o 
   4  13   5     1629.57     1686.29     42.88 o 
   5  13   5     1383.97     1452.55     32.27 o 
   6  13   5       16.11        8.40     12.70 o 
   7  13   5     2805.54     2755.19     83.97 o 
   8  13   5      236.44      247.80     36.54 o 
   9  13   5     2670.69     2772.27     89.67 o 
 -10  14   5      284.30      330.95     71.81 o 
  -9  14   5     3257.11     3827.33    227.09 o 
  -8  14   5      119.90       73.86    100.29 o 
  -7  14   5     4797.50     5226.70    147.46 o 
  -6  14   5     1181.37     1152.08     72.86 o 
  -5  14   5     4280.22     4189.02    209.74 o 
  -4  14   5      254.98      239.16     16.40 o 
  -3  14   5     6096.07     5930.36    170.01 o 
  -2  14   5        4.52        0.79      9.51 o 
  -1  14   5     6568.29     6585.23    251.53 o 
   0  14   5     1205.09     1222.12     36.75 o 
   1  14   5     3791.47     3754.88     88.71 o 
   2  14   5      407.48      446.14     37.36 o 
   3  14   5     2011.63     2064.06     49.90 o 
   4  14   5      412.19      480.54     25.34 o 
   5  14   5     2004.72     2083.48     41.14 o 
   6  14   5      157.39      162.91     20.45 o 
   7  14   5      370.70      438.22     32.87 o 
   8  14   5      232.91      195.75     25.17 o 
  -9  15   5      159.58      158.05     97.13 o 
  -8  15   5      183.41      169.33     59.74 o 
  -7  15   5       94.85       89.82     30.11 o 
  -6  15   5       99.95       84.20     25.04 o 
  -5  15   5       59.98       71.37     17.42 o 
  -4  15   5      890.27      832.45     37.69 o 
  -3  15   5      302.31      294.63     19.33 o 
  -2  15   5     1487.33     1510.37     59.20 o 
  -1  15   5      407.52      471.86     26.45 o 
   0  15   5       27.81       30.71     11.84 o 
   1  15   5      354.68      340.64     24.04 o 
   2  15   5        1.50       15.06     25.50 o 
   3  15   5     3324.15     3442.34     76.29 o 
   4  15   5      598.26      589.79     38.11 o 
   5  15   5     1471.46     1554.22     53.64 o 
   6  15   5      120.02      119.55     21.79 o 
   7  15   5     1095.61     1124.84     63.46 o 
  -7  16   5     2423.44     2629.30    101.21 o 
  -6  16   5      860.72      844.43     57.03 o 
  -5  16   5     4669.22     5291.87    169.01 o 
  -4  16   5      142.94       92.46     15.28 o 
  -3  16   5     3202.63     3153.89    174.16 o 
  -2  16   5       19.16       15.84     12.16 o 
  -1  16   5     3110.63     3061.60     89.34 o 
   0  16   5      855.88      833.77     38.62 o 
   1  16   5     2292.66     2398.76     85.83 o 
   2  16   5       10.96       11.51     11.71 o 
   3  16   5     1669.10     1717.00     45.71 o 
   4  16   5      303.78      311.72     22.90 o 
   5  16   5     1206.57     1230.04     53.51 o 
   6  16   5       18.03       40.92     19.07 o 
  -6  17   5       89.79      130.94     34.74 o 
  -5  17   5        0.88       -7.20     24.12 o 
  -4  17   5      174.23      195.44     38.30 o 
  -3  17   5      156.57      136.51     17.08 o 
  -2  17   5      580.18      561.33     30.34 o 
  -1  17   5      969.34     1018.09     46.02 o 
   0  17   5       22.62        1.46     11.07 o 
   1  17   5      290.00      286.13     21.92 o 
   2  17   5        7.70       35.52     15.08 o 
   3  17   5     1894.73     2036.03     54.27 o 
   4  17   5      754.24      857.66     37.72 o 
  -3  18   5      605.71      663.75     77.15 o 
  -2  18   5       15.60       21.93     16.75 o 
  -1  18   5     2309.22     2344.96     75.12 o 
   0  18   5      332.79      308.45     39.07 o 
   1  18   5     1001.50     1097.78     44.23 o 
   2  18   5       10.88        0.41     13.96 o 
 -14   0   6      112.43      137.52     17.25 o 
 -12   0   6     1519.61     1481.83     39.37 o 
 -10   0   6     1128.31     1081.38     32.40 o 
  -8   0   6       11.12       16.45      7.90 o 
  -6   0   6    17514.75    16584.81    297.79 o 
  -4   0   6     5004.75     5372.21     59.57 o 
  -2   0   6    49839.99    50485.05   1102.82 o 
   0   0   6    49341.64    53451.44   1724.32 o 
   2   0   6    24540.05    23746.87    611.37 o 
   4   0   6    45330.03    45288.14   1484.93 o 
   6   0   6     5445.08     5331.21    136.70 o 
   8   0   6    12700.83    12462.64    351.47 o 
  10   0   6     7730.76     8024.04    311.56 o 
  12   0   6      851.66      917.07    102.47 o 
 -14   1   6     2446.41     2416.54     49.71 o 
 -13   1   6       86.13       77.99     11.28 o 
 -12   1   6     5452.62     5444.16     73.47 o 
 -11   1   6        3.85       -1.76      6.10 o 
 -10   1   6    15109.84    15165.86    205.64 o 
  -9   1   6      160.20      188.14      9.59 o 
  -8   1   6      674.28      692.30     12.71 o 
  -7   1   6       13.44       13.14      6.71 o 
  -6   1   6    26684.58    26188.35    419.73 o 
  -5   1   6      397.94      447.26     11.03 o 
  -4   1   6    12183.11    11743.29    108.58 o 
  -3   1   6      792.89      714.77      9.37 o 
  -2   1   6     2822.75     2793.43     29.35 o 
  -1   1   6      645.19      745.42     12.43 o 
   0   1   6    41937.82    44188.80    756.67 o 
   1   1   6     1196.34     1261.36     19.90 o 
   2   1   6       10.58       49.26      8.55 o 
   3   1   6      992.24     1091.98     28.76 o 
   4   1   6     4557.05     4532.44     75.51 o 
   5   1   6        5.53       12.58     11.80 o 
   6   1   6     1825.55     1799.33     51.68 o 
   7   1   6       28.39       44.57     15.83 o 
   8   1   6     1759.68     1722.94     62.43 o 
   9   1   6      213.71      194.16     29.38 o 
  10   1   6      102.07      146.42     27.97 o 
  11   1   6       46.30       36.32     28.71 o 
  12   1   6     1347.06     1359.59     88.52 o 
  13   1   6        9.70      -59.54     59.54 o 
 -14   2   6      600.44      715.74     31.14 o 
 -13   2   6       43.20       56.15      9.20 o 
 -12   2   6      635.77      690.15     20.71 o 
 -11   2   6       89.29       94.91     10.41 o 
 -10   2   6        9.19       16.92      7.42 o 
  -9   2   6       12.09        7.97      6.55 o 
  -8   2   6     1044.36     1020.77     18.17 o 
  -7   2   6      597.66      589.80     12.31 o 
  -6   2   6    17701.58    17543.16    209.02 o 
  -5   2   6     4411.60     4677.52     46.43 o 
  -4   2   6     2726.57     2708.61     55.87 o 
  -3   2   6      598.53      712.41      9.43 o 
  -2   2   6    57529.09    61878.55   1109.86 o 
  -1   2   6     7485.94     7571.16     76.04 o 
   0   2   6    24542.01    25710.09    368.75 o 
   1   2   6      258.29      320.71     12.94 o 
   2   2   6    19889.06    19890.55    291.09 o 
   3   2   6      422.46      486.08     13.59 o 
   4   2   6    47613.07    47616.85   1017.40 o 
   5   2   6      108.53      112.60     10.44 o 
   6   2   6     3314.19     3139.41     68.49 o 
   7   2   6      345.16      375.16     24.15 o 
   8   2   6    15248.99    15258.00    361.54 o 
   9   2   6      113.00      109.72     26.31 o 
  10   2   6     7365.04     7560.80    197.27 o 
  11   2   6       30.77      -16.24     16.24 o 
  12   2   6     1200.49     1317.61     89.27 o 
  13   2   6       55.06       51.78     35.63 o 
 -14   3   6     4258.74     4399.17    112.65 o 
 -13   3   6      712.57      750.22     26.74 o 
 -12   3   6     4133.49     4189.86     62.63 o 
 -11   3   6       15.61       31.34      6.80 o 
 -10   3   6    19106.32    19564.22    317.60 o 
  -9   3   6       22.13       26.15      6.31 o 
  -8   3   6     7227.98     7331.15    108.24 o 
  -7   3   6      892.84      856.96     14.43 o 
  -6   3   6    36081.80    37601.69    650.22 o 
  -5   3   6     1551.89     1721.06     20.55 o 
  -4   3   6    23288.43    24041.49    543.64 o 
  -3   3   6     3397.12     3459.19     32.06 o 
  -2   3   6    11810.97    12363.10    130.84 o 
  -1   3   6      606.32      560.06      9.49 o 
   0   3   6    53931.96    57517.28   1098.55 o 
   1   3   6     3985.36     4227.67     45.50 o 
   2   3   6      536.63      532.17     14.23 o 
   3   3   6      826.75      786.79     16.48 o 
   4   3   6     1218.21     1137.23     36.28 o 
   5   3   6       43.09       53.17     10.02 o 
   6   3   6     3092.93     3192.12     55.10 o 
   7   3   6      193.54      185.48     18.17 o 
   8   3   6       46.02       56.20     15.82 o 
   9   3   6      375.50      375.03     40.48 o 
  10   3   6      254.59      300.14     23.80 o 
  11   3   6       12.88       10.06     10.79 o 
  12   3   6     1227.79     1363.83     90.95 o 
 -14   4   6      662.64      691.18     36.23 o 
 -13   4   6        0.01       11.82     12.01 o 
 -12   4   6     1114.10     1119.34     27.11 o 
 -11   4   6       50.83       53.56     10.94 o 
 -10   4   6     1684.80     1564.38     31.90 o 
  -9   4   6     1118.85     1105.58     21.64 o 
  -8   4   6     1871.84     1833.45     22.86 o 
  -7   4   6       61.07       59.54      5.50 o 
  -6   4   6    16582.61    16218.60    201.86 o 
  -5   4   6       46.75       74.74      3.67 o 
  -4   4   6     7903.97     8121.67    109.60 o 
  -3   4   6       72.19       56.33      8.04 o 
  -2   4   6    27567.57    27665.21    382.77 o 
  -1   4   6     1423.15     1380.71     23.30 o 
   0   4   6     7155.32     6971.66     90.39 o 
   1   4   6     4208.33     3921.06     56.95 o 
   2   4   6     8145.53     7928.00    103.48 o 
   3   4   6        0.58       27.60      7.20 o 
   4   4   6    18905.24    18124.43    321.22 o 
   5   4   6      195.81      202.99     15.96 o 
   6   4   6     5676.18     5661.58     90.96 o 
   7   4   6     1116.19     1167.88     39.33 o 
   8   4   6    11530.19    11657.50    239.29 o 
   9   4   6      108.35      103.05     23.59 o 
  10   4   6     6532.60     6425.99    166.16 o 
  11   4   6      578.10      570.93     50.49 o 
  12   4   6     1457.65     1547.06     75.38 o 
 -14   5   6     3476.73     3558.69     90.45 o 
 -13   5   6      516.99      553.39     26.14 o 
 -12   5   6     1907.24     2000.07     40.44 o 
 -11   5   6      172.25      227.90     23.39 o 
 -10   5   6    11257.98    11369.16    199.82 o 
  -9   5   6      447.04      438.03     14.29 o 
  -8   5   6     8216.55     8270.83    105.98 o 
  -7   5   6     3235.63     3325.99     50.53 o 
  -6   5   6    16203.43    16127.87    193.35 o 
  -5   5   6     1146.06     1147.52     21.48 o 
  -4   5   6    23857.63    24364.90    431.71 o 
  -3   5   6     1114.33     1041.59     47.16 o 
  -2   5   6     1636.78     1722.43     14.44 o 
  -1   5   6     6981.67     7623.31     79.23 o 
   0   5   6    11801.24    11030.05    140.66 o 
   1   5   6     1683.07     1819.21     28.73 o 
   2   5   6      695.10      766.70     21.76 o 
   3   5   6     1790.93     1797.01     34.00 o 
   4   5   6      174.84      254.07     30.83 o 
   5   5   6     1228.93     1141.86     50.21 o 
   6   5   6     1495.35     1567.32     32.59 o 
   7   5   6        3.46       21.49     11.16 o 
   8   5   6      634.62      668.60     34.69 o 
   9   5   6      268.30      290.44     19.92 o 
  10   5   6       13.27       35.93      8.08 o 
  11   5   6      278.26      223.95     39.00 o 
  12   5   6      428.20      404.40     50.41 o 
 -14   6   6      362.11      461.28     30.94 o 
 -13   6   6       27.43       33.70     18.11 o 
 -12   6   6     1772.13     1716.66     38.94 o 
 -11   6   6      774.38      844.93     34.94 o 
 -10   6   6      782.97      813.26     18.28 o 
  -9   6   6      385.25      423.21     19.18 o 
  -8   6   6     3239.54     3173.75     40.65 o 
  -7   6   6      190.66      202.49      7.52 o 
  -6   6   6    14407.27    14186.83    234.78 o 
  -5   6   6       20.48       19.03      7.29 o 
  -4   6   6     3763.04     3618.08     52.30 o 
  -3   6   6     2288.02     2425.37     67.56 o 
  -2   6   6    15739.98    15711.98    194.97 o 
  -1   6   6      829.80      962.11     14.61 o 
   0   6   6    19724.30    20018.52    271.03 o 
   1   6   6      601.08      533.88     14.81 o 
   2   6   6    10593.20    10410.35    135.66 o 
   3   6   6      993.58     1088.99     21.60 o 
   4   6   6    19223.63    18854.16    342.41 o 
   5   6   6     1618.88     1708.87     38.43 o 
   6   6   6     1005.32     1056.87     61.62 o 
   7   6   6     1706.05     1753.49     34.60 o 
   8   6   6    10218.97    10148.81    189.36 o 
   9   6   6      520.20      497.54     31.04 o 
  10   6   6     5477.07     5540.57    172.71 o 
  11   6   6      274.97      320.28     43.85 o 
  12   6   6     2220.70     2190.39     86.59 o 
 -13   7   6      824.53      911.99    103.36 o 
 -12   7   6     2686.17     2772.39     80.81 o 
 -11   7   6      120.52      113.10     14.58 o 
 -10   7   6    12502.25    12498.47    214.33 o 
  -9   7   6      130.21      146.02      9.79 o 
  -8   7   6     5278.85     5112.50     92.44 o 
  -7   7   6      199.70      220.20      5.93 o 
  -6   7   6    13692.58    13572.43    237.94 o 
  -5   7   6     2567.23     2769.63     47.14 o 
  -4   7   6    10822.55    10347.17    211.18 o 
  -3   7   6     6757.18     6803.47    118.59 o 
  -2   7   6     4040.40     4186.05     50.78 o 
  -1   7   6     1017.15     1073.41     18.76 o 
   0   7   6     7975.35     8193.76    132.48 o 
   1   7   6     1093.06     1173.81     20.17 o 
   2   7   6      114.00      121.42     12.10 o 
   3   7   6     1561.29     1547.07     23.72 o 
   4   7   6     1500.21     1611.65     28.48 o 
   5   7   6     1471.13     1512.40     36.44 o 
   6   7   6       27.79       29.58     21.04 o 
   7   7   6      213.23      217.18     21.71 o 
   8   7   6      990.27      921.86     25.25 o 
   9   7   6      112.92       78.99     14.96 o 
  10   7   6        0.44       18.11     17.21 o 
  11   7   6      131.01      151.02     26.29 o 
  12   7   6      616.98      712.08     76.22 o 
 -13   8   6       24.76       28.04     31.73 o 
 -12   8   6      652.32      675.57    110.58 o 
 -11   8   6      601.49      596.80     24.33 o 
 -10   8   6        7.22       11.51      9.33 o 
  -9   8   6      786.20      765.82     31.21 o 
  -8   8   6      339.25      362.95     23.61 o 
  -7   8   6      441.79      429.59     11.80 o 
  -6   8   6     8316.08     8365.28    138.19 o 
  -5   8   6        7.36       27.21     10.68 o 
  -4   8   6     2228.07     2197.55     68.22 o 
  -3   8   6       20.49       29.62      6.98 o 
  -2   8   6    14977.89    15229.68    209.56 o 
  -1   8   6     1360.77     1407.21     29.56 o 
   0   8   6    21954.46    22921.71    415.56 o 
   1   8   6     3855.54     3873.06     64.17 o 
   2   8   6    13427.92    13368.36    208.89 o 
   3   8   6      853.51      903.82     23.64 o 
   4   8   6     9022.45     8863.32    149.42 o 
   5   8   6        7.65        8.78     12.65 o 
   6   8   6     8628.43     8520.86    187.55 o 
   7   8   6      194.02      177.51     21.71 o 
   8   8   6     5474.49     5583.32    157.42 o 
   9   8   6      767.18      791.62     45.26 o 
  10   8   6     3920.17     4074.06    176.55 o 
  11   8   6      580.26      637.89     46.17 o 
 -13   9   6      420.87      410.27     70.22 o 
 -12   9   6     3773.98     4211.49    217.00 o 
 -11   9   6       19.32       46.98     24.13 o 
 -10   9   6     6170.21     6024.09    275.16 o 
  -9   9   6      623.03      606.61     32.99 o 
  -8   9   6     6617.27     6372.05    198.05 o 
  -7   9   6      351.95      339.38     12.46 o 
  -6   9   6     8026.27     7616.86    254.86 o 
  -5   9   6     1147.50     1151.34     39.24 o 
  -4   9   6     6590.37     6873.77    143.74 o 
  -3   9   6     1585.76     1502.99     59.16 o 
  -2   9   6     6075.18     6266.30    119.59 o 
  -1   9   6     1633.20     1751.24     26.49 o 
   0   9   6     6557.65     6444.51    133.08 o 
   1   9   6       16.86       -5.26      6.19 o 
   2   9   6     2170.17     2044.88     33.99 o 
   3   9   6     1932.83     1910.57     38.23 o 
   4   9   6     2911.95     3051.85     61.26 o 
   5   9   6      347.90      325.54     23.53 o 
   6   9   6      862.42      914.86     34.45 o 
   7   9   6      769.06      778.25     34.76 o 
   8   9   6        3.69        5.85     15.29 o 
   9   9   6      102.96      122.26     21.34 o 
  10   9   6        1.48       34.41     18.91 o 
  11   9   6      150.37      140.73     36.48 o 
 -12  10   6       17.12       13.06     34.42 o 
 -11  10   6      121.59     2046.29   1220.52 o 
 -10  10   6       80.22       37.73     84.57 o 
  -9  10   6     1443.91     1303.46    103.56 o 
  -8  10   6       72.83      105.30      6.49 o 
  -7  10   6      683.49      726.60     51.79 o 
  -6  10   6     4970.44     4745.72    145.81 o 
  -5  10   6      741.18      856.15    115.91 o 
  -4  10   6     2430.87     2445.28     65.95 o 
  -3  10   6      854.79      831.93     42.20 o 
  -2  10   6     9727.86     9579.03    156.80 o 
  -1  10   6      631.19      693.25     25.30 o 
   0  10   6    16538.06    17083.02    284.61 o 
   1  10   6     5234.13     5075.84     77.64 o 
   2  10   6     4003.61     3965.41     71.07 o 
   3  10   6      158.44      199.71     14.59 o 
   4  10   6     9959.14     9673.70    158.97 o 
   5  10   6      184.83      228.06     23.77 o 
   6  10   6     6872.30     6851.07    135.26 o 
   7  10   6     1014.52      973.00     42.32 o 
   8  10   6     2634.05     2755.89     74.24 o 
   9  10   6      135.47      144.20     25.34 o 
  10  10   6     3166.18     3183.93    102.65 o 
 -12  11   6     2607.59     2967.63    190.89 o 
 -11  11   6       12.77       52.67     44.90 o 
 -10  11   6     3060.60     3342.14    152.50 o 
  -9  11   6      272.73      383.52     50.33 o 
  -8  11   6     4077.42     3900.13    185.67 o 
  -7  11   6     1116.53     1101.72     59.54 o 
  -6  11   6     5885.45     5745.79    103.49 o 
  -5  11   6       37.31       60.24     21.71 o 
  -4  11   6     2353.59     2290.49     76.58 o 
  -3  11   6     2260.19     1985.84     98.94 o 
  -2  11   6     4268.08     4189.19    118.99 o 
  -1  11   6      949.25     1039.14     47.91 o 
   0  11   6     5706.35     5544.73     93.93 o 
   1  11   6       88.97      108.25     12.14 o 
   2  11   6      516.75      567.05     23.47 o 
   3  11   6     2094.34     2082.48     39.39 o 
   4  11   6      494.36      514.09     21.82 o 
   5  11   6     2057.36     2071.73     60.51 o 
   6  11   6      523.82      568.67     28.76 o 
   7  11   6      275.58      273.60     26.15 o 
   8  11   6       13.19        1.89     13.83 o 
   9  11   6       51.69       51.78     26.21 o 
  10  11   6       19.14       12.46     21.06 o 
 -11  12   6       99.20       99.50     50.84 o 
 -10  12   6      201.78      160.76     62.21 o 
  -9  12   6     1424.40     2280.61    597.60 o 
  -8  12   6      944.81     1060.98     52.36 o 
  -7  12   6      454.10      470.88     65.82 o 
  -6  12   6     1789.26     1773.61     83.12 o 
  -5  12   6      297.33      277.36      9.60 o 
  -4  12   6     4842.95     5022.41    153.93 o 
  -3  12   6      769.39      735.90     34.37 o 
  -2  12   6     4613.05     4394.94    205.41 o 
  -1  12   6      766.70      800.66     43.09 o 
   0  12   6     8877.22     8695.79    146.69 o 
   1  12   6     3386.12     3386.70     67.04 o 
   2  12   6     5790.80     5778.99    110.07 o 
   3  12   6       19.91       24.06     13.60 o 
   4  12   6     6305.97     6164.33    105.81 o 
   5  12   6      309.16      298.55     16.58 o 
   6  12   6     4667.97     4709.62    118.70 o 
   7  12   6     1170.51     1176.29     83.94 o 
   8  12   6     2769.96     2893.64    107.60 o 
   9  12   6       37.29       46.63     21.16 o 
 -10  13   6     1028.87     1141.20    112.36 o 
  -9  13   6      145.19      107.42     33.47 o 
  -8  13   6     3943.10     4212.78    125.97 o 
  -7  13   6      965.33      986.19     70.81 o 
  -6  13   6     3098.44     3286.04    106.91 o 
  -5  13   6      887.06      881.66     57.08 o 
  -4  13   6     4378.03     4285.55    155.99 o 
  -3  13   6      926.18      860.36     40.66 o 
  -2  13   6     4178.10     3931.72    176.18 o 
  -1  13   6      133.32      137.31     13.58 o 
   0  13   6     1400.60     1481.49     36.40 o 
   1  13   6        8.84       17.47     11.50 o 
   2  13   6      763.77      807.10     25.22 o 
   3  13   6      257.15      279.13     16.88 o 
   4  13   6      158.30      163.49     15.06 o 
   5  13   6      629.88      709.13     28.09 o 
   6  13   6        6.65       27.34     17.87 o 
   7  13   6       82.25      119.51     22.18 o 
   8  13   6        1.64      -21.08     21.08 o 
  -9  14   6      576.90      580.98     89.21 o 
  -8  14   6      583.65      658.80     58.48 o 
  -7  14   6      311.60      354.81     65.97 o 
  -6  14   6      827.18     1014.39    165.38 o 
  -5  14   6       18.69        3.46     10.32 o 
  -4  14   6     3766.10     3614.97    202.55 o 
  -3  14   6      683.47      673.24     42.52 o 
  -2  14   6     2321.07     2167.81    119.25 o 
  -1  14   6      280.64      380.13     27.52 o 
   0  14   6     1602.83     1682.61     39.57 o 
   1  14   6      180.70      185.53     17.68 o 
   2  14   6     5244.83     5296.17    110.29 o 
   3  14   6        0.80        4.59      8.92 o 
   4  14   6     2389.78     2444.93     56.46 o 
   5  14   6       60.11       62.94     14.39 o 
   6  14   6     3252.60     3262.88     95.11 o 
   7  14   6      357.67      394.77     48.33 o 
  -8  15   6     2607.95     2946.33    157.67 o 
  -7  15   6      382.55      481.32     56.24 o 
  -6  15   6     2247.38     2413.99    137.24 o 
  -5  15   6        7.81       17.88     19.93 o 
  -4  15   6     3107.92     3089.29    184.19 o 
  -3  15   6     1135.86     1072.59     55.71 o 
  -2  15   6     4468.22     4174.57    187.88 o 
  -1  15   6       11.20       15.93     11.18 o 
   0  15   6      597.03      622.08     31.63 o 
   1  15   6        2.21       -5.14     11.80 o 
   2  15   6     1231.61     1311.15     36.13 o 
   3  15   6      684.55      714.80     26.57 o 
   4  15   6      217.01      212.92     22.38 o 
   5  15   6      119.16      138.42     22.21 o 
   6  15   6        0.47       13.97     18.25 o 
  -7  16   6        2.19       47.25     38.97 o 
  -6  16   6      478.08      574.43     53.43 o 
  -5  16   6      170.71      226.15     37.09 o 
  -4  16   6     2129.85     2185.96     82.53 o 
  -3  16   6      385.98      343.44     25.81 o 
  -2  16   6     1369.25     1333.46     52.17 o 
  -1  16   6       63.36       80.89     16.56 o 
   0  16   6     2076.46     2035.07     50.83 o 
   1  16   6      888.45      925.31     35.27 o 
   2  16   6     3247.19     3418.80     70.83 o 
   3  16   6        9.99       21.75     11.28 o 
   4  16   6     1152.42     1133.58     43.44 o 
   5  16   6      155.51      168.54     21.76 o 
  -5  17   6        3.30      -15.63     21.62 o 
  -4  17   6     1506.30     1599.19     91.83 o 
  -3  17   6      641.36      607.23     49.70 o 
  -2  17   6     1064.78     1096.39     52.99 o 
  -1  17   6       28.15       36.05     18.62 o 
   0  17   6       78.23       84.69     17.79 o 
   1  17   6       63.82       39.98     27.84 o 
   2  17   6     1160.11     1226.64     49.75 o 
   3  17   6      169.83      186.53     20.20 o 
  -2  18   6      711.61      766.01     60.66 o 
  -1  18   6        9.70       18.05     22.21 o 
   0  18   6     1828.37     1843.60     62.99 o 
 -13   0   7     7850.73     7834.27    176.00 o 
 -11   0   7     2007.20     2108.44     50.71 o 
  -9   0   7     3154.89     3312.62     54.17 o 
  -7   0   7     4315.17     4157.15     61.30 o 
  -5   0   7     3662.49     3792.74     44.19 o 
  -3   0   7     2574.30     2381.42     28.59 o 
  -1   0   7      776.11      727.27     45.40 o 
   1   0   7     2104.54     2461.23     61.50 o 
   3   0   7     2270.91     2146.87     62.61 o 
   5   0   7     2677.86     2452.28     73.42 o 
   7   0   7      689.44      669.19     46.31 o 
   9   0   7     1160.86     1204.94     81.10 o 
  11   0   7     1872.41     2152.23    155.88 o 
 -14   1   7       13.92       22.51     10.40 o 
 -13   1   7     1161.45     1170.71     26.15 o 
 -12   1   7        4.55       16.48      6.76 o 
 -11   1   7      441.46      453.23     12.62 o 
 -10   1   7      269.31      262.28     10.60 o 
  -9   1   7    14424.21    14287.36    204.52 o 
  -8   1   7      596.06      684.93     13.94 o 
  -7   1   7     8027.78     7919.65    173.71 o 
  -6   1   7      306.69      346.00      8.55 o 
  -5   1   7    14715.20    14515.21    149.42 o 
  -4   1   7       96.06       94.70      5.01 o 
  -3   1   7    33814.43    34273.17    461.52 o 
  -2   1   7      134.27      147.71      5.78 o 
  -1   1   7    21165.93    21543.11    271.29 o 
   0   1   7      397.05      448.30     13.07 o 
   1   1   7    54319.47    56029.17   1209.49 o 
   2   1   7       65.91       62.61      7.70 o 
   3   1   7    16281.83    16484.53    248.14 o 
   4   1   7      495.18      571.25     37.00 o 
   5   1   7     9618.59     9670.64    167.85 o 
   6   1   7      125.07      131.54     18.49 o 
   7   1   7    14327.95    14466.50    318.24 o 
   8   1   7       43.72       32.50     17.29 o 
   9   1   7     1473.90     1592.59     59.09 o 
  10   1   7       33.62       12.22     26.17 o 
  11   1   7     2655.89     2685.65    131.30 o 
  12   1   7        5.29      -32.66     32.66 o 
 -14   2   7        0.12       -0.81      9.37 o 
 -13   2   7     8637.60     8564.93    211.06 o 
 -12   2   7      102.33      101.75      8.77 o 
 -11   2   7     4321.35     4376.18     64.74 o 
 -10   2   7      122.24      128.24     12.02 o 
  -9   2   7     4112.79     4303.13     55.24 o 
  -8   2   7      155.32      174.30      9.85 o 
  -7   2   7    17464.44    17671.96    231.52 o 
  -6   2   7      650.43      692.95     16.57 o 
  -5   2   7       24.28       40.57      5.33 o 
  -4   2   7     1299.11     1357.15     12.94 o 
  -3   2   7     7413.24     7352.40     67.91 o 
  -2   2   7      113.99      128.83      5.84 o 
  -1   2   7     2757.69     3040.69     39.16 o 
   0   2   7        2.91       32.38      5.61 o 
   1   2   7     2903.11     3262.04     51.54 o 
   2   2   7       60.94       69.31      8.05 o 
   3   2   7     3006.20     3073.38     51.88 o 
   4   2   7      320.75      308.82     14.76 o 
   5   2   7     3094.30     3073.71     52.68 o 
   6   2   7       22.84       30.87     10.44 o 
   7   2   7       18.20       25.40     11.08 o 
   8   2   7       50.38       75.66     13.87 o 
   9   2   7      874.17      949.72     33.67 o 
  10   2   7      118.33      121.82     16.58 o 
  11   2   7     3835.13     3856.03     97.10 o 
  12   2   7        0.25        2.07     26.55 o 
 -14   3   7      183.70      180.88     18.88 o 
 -13   3   7     1604.78     1662.97     33.73 o 
 -12   3   7      414.86      465.36     18.70 o 
 -11   3   7      153.07      173.13     14.01 o 
 -10   3   7      232.61      251.20     11.49 o 
  -9   3   7    21083.29    21010.33    336.20 o 
  -8   3   7      284.70      295.28      8.10 o 
  -7   3   7     4642.58     4641.97     52.23 o 
  -6   3   7      187.61      170.04      5.21 o 
  -5   3   7    15868.82    16423.57    224.48 o 
  -4   3   7     2544.90     2649.35     32.57 o 
  -3   3   7    44342.85    46116.63    739.62 o 
  -2   3   7     1415.92     1600.67     17.79 o 
  -1   3   7     8914.28     8828.77    102.43 o 
   0   3   7      701.45      726.90     13.27 o 
   1   3   7    69531.67    69911.05   2117.12 o 
   2   3   7        3.54       18.55      6.47 o 
   3   3   7    18663.27    19256.80    300.40 o 
   4   3   7      226.23      252.71     15.68 o 
   5   3   7     9772.39     9651.55    143.57 o 
   6   3   7      621.33      598.27     25.28 o 
   7   3   7    15966.04    16192.91    311.85 o 
   8   3   7       28.54        3.71      9.60 o 
   9   3   7     1520.82     1524.36     47.82 o 
  10   3   7      184.50      159.20     17.09 o 
  11   3   7     5180.19     4924.80    121.82 o 
  12   3   7       89.81      102.13     31.18 o 
 -14   4   7        0.38        3.16     14.59 o 
 -13   4   7     6822.57     6928.20    137.56 o 
 -12   4   7        2.65       17.46      8.91 o 
 -11   4   7     6314.78     6473.32    104.16 o 
 -10   4   7      229.19      220.17     12.61 o 
  -9   4   7     6943.87     7121.14    105.48 o 
  -8   4   7       57.53       61.73      5.34 o 
  -7   4   7    11321.45    11476.44    174.25 o 
  -6   4   7     1616.46     1530.66     16.19 o 
  -5   4   7      197.19      253.21     13.67 o 
  -4   4   7      482.49      469.35     13.79 o 
  -3   4   7    16827.15    16490.95    245.43 o 
  -2   4   7      915.67      827.85     11.23 o 
  -1   4   7       49.20       84.81      7.92 o 
   0   4   7      452.71      452.05     11.65 o 
   1   4   7      152.61      470.84     44.63 o 
   2   4   7     4827.67     4824.60     63.25 o 
   3   4   7      239.89      293.48     26.62 o 
   4   4   7      252.10      286.95     15.55 o 
   5   4   7     4311.97     4224.19     83.72 o 
   6   4   7      129.21      169.56     15.13 o 
   7   4   7      727.57      690.06     39.29 o 
   8   4   7      881.05      871.01     28.18 o 
   9   4   7     1967.27     1951.68     91.13 o 
  10   4   7      318.50      311.58     19.15 o 
  11   4   7     2510.35     2478.02    113.44 o 
  12   4   7      239.25      238.69     59.28 o 
 -14   5   7       38.09       62.10     25.59 o 
 -13   5   7     1597.86     1580.46     44.08 o 
 -12   5   7      557.67      558.81     20.33 o 
 -11   5   7      643.99      619.39     30.14 o 
 -10   5   7        0.08        9.39      7.12 o 
  -9   5   7     8120.99     8249.93    117.14 o 
  -8   5   7      198.51      194.61      8.23 o 
  -7   5   7     3634.83     3705.00     46.84 o 
  -6   5   7     1617.62     1479.98     29.29 o 
  -5   5   7    11682.79    11426.67    172.91 o 
  -4   5   7      290.85      321.61     15.02 o 
  -3   5   7    35764.37    36650.18    695.92 o 
  -2   5   7       84.55       75.00      4.12 o 
  -1   5   7     8404.34     8424.11    100.63 o 
   0   5   7     1191.56     1474.74     22.12 o 
   1   5   7    24503.13    23615.20    388.92 o 
   2   5   7      505.39      495.30     16.38 o 
   3   5   7    12046.46    12230.71    212.67 o 
   4   5   7     4422.55     4465.13     79.13 o 
   5   5   7     7232.49     7364.66    128.14 o 
   6   5   7       34.30       28.96     10.62 o 
   7   5   7    13401.54    12906.22    256.47 o 
   8   5   7        9.52       10.62     13.22 o 
   9   5   7     2091.73     2000.10     53.08 o 
  10   5   7      198.22      240.98     38.24 o 
  11   5   7     2294.38     2391.35    125.42 o 
  12   5   7        0.93        2.28     24.36 o 
 -14   6   7      126.41      141.78     31.47 o 
 -13   6   7     4989.03     5461.00    174.55 o 
 -12   6   7      175.53      154.59     11.98 o 
 -11   6   7     1354.94     1446.84     27.61 o 
 -10   6   7      378.65      482.79     15.99 o 
  -9   6   7     5825.49     5613.35    118.86 o 
  -8   6   7      168.90      187.15      9.85 o 
  -7   6   7     5638.90     5687.68    114.75 o 
  -6   6   7      855.72      792.32     23.23 o 
  -5   6   7      127.98      196.41     13.01 o 
  -4   6   7     1767.15     1823.19     34.82 o 
  -3   6   7     5113.67     5262.25    106.86 o 
  -2   6   7      681.64      585.47     13.25 o 
  -1   6   7      984.94      964.95     13.46 o 
   0   6   7     2623.12     2580.93     31.55 o 
   1   6   7       46.96      153.04     12.76 o 
   2   6   7      492.94      422.58     16.21 o 
   3   6   7        2.09       13.69     11.02 o 
   4   6   7       34.05       25.76     12.57 o 
   5   6   7     7721.18     7583.54    139.64 o 
   6   6   7      258.34      227.05     18.94 o 
   7   6   7      341.99      351.47     24.93 o 
   8   6   7     1594.38     1571.89     45.59 o 
   9   6   7     2135.21     1946.88    153.82 o 
  10   6   7       17.45       14.83     20.81 o 
  11   6   7     2123.37     2123.82     93.60 o 
 -13   7   7      645.24      639.26     51.19 o 
 -12   7   7      452.24      508.24     41.28 o 
 -11   7   7      445.54      460.12     23.87 o 
 -10   7   7       32.65       27.84      6.13 o 
  -9   7   7     6305.04     6009.31    114.00 o 
  -8   7   7      272.27      256.30      9.37 o 
  -7   7   7     4493.55     4400.47     88.37 o 
  -6   7   7     4509.06     4382.76    100.65 o 
  -5   7   7     5785.12     5862.99     94.92 o 
  -4   7   7     3269.42     3261.15     78.30 o 
  -3   7   7    11554.27    11350.68    223.55 o 
  -2   7   7     2030.54     1998.54     24.37 o 
  -1   7   7     8449.29     8550.51    121.22 o 
   0   7   7       39.83       64.46      9.51 o 
   1   7   7    29838.81    29592.13    478.81 o 
   2   7   7     1254.90     1241.47     21.83 o 
   3   7   7    11176.09    11203.45    166.03 o 
   4   7   7     1519.73     1614.92     34.59 o 
   5   7   7    10547.45    10579.81    181.21 o 
   6   7   7      445.52      439.19     23.92 o 
   7   7   7    11999.08    11777.22    235.14 o 
   8   7   7      128.86      127.99     16.10 o 
   9   7   7     1649.36     1720.13     70.33 o 
  10   7   7       50.25       54.64     35.42 o 
  11   7   7     2266.78     2308.04    102.26 o 
 -13   8   7     3250.80     3489.66    193.27 o 
 -12   8   7       94.13      111.96     42.73 o 
 -11   8   7     2800.80     3040.37    125.32 o 
 -10   8   7     2252.27     2080.93     70.01 o 
  -9   8   7     2746.36     2591.56     87.00 o 
  -8   8   7      752.29      645.26     29.84 o 
  -7   8   7     3959.83     3903.07     86.43 o 
  -6   8   7       17.18       10.44     10.65 o 
  -5   8   7     1221.53     1272.25     36.82 o 
  -4   8   7     1108.66     1084.93     37.98 o 
  -3   8   7     6519.65     6471.04    174.36 o 
  -2   8   7      714.92      665.72     16.32 o 
  -1   8   7      640.75      632.70     11.28 o 
   0   8   7     3443.05     3650.85     64.39 o 
   1   8   7      619.78      718.46     28.03 o 
   2   8   7      373.05      404.73     16.56 o 
   3   8   7       84.68      121.86     11.18 o 
   4   8   7      662.14      673.69     34.92 o 
   5   8   7      227.39      218.30     20.84 o 
   6   8   7      774.37      699.79     32.69 o 
   7   8   7     1107.46     1115.82     42.53 o 
   8   8   7      252.12      229.75     15.25 o 
   9   8   7      443.82      417.31     37.96 o 
  10   8   7      365.98      371.37     45.55 o 
  11   8   7     1224.73     1358.32     87.05 o 
 -12   9   7      328.06      212.65     88.82 o 
 -11   9   7      767.78      836.47     66.22 o 
 -10   9   7        0.58      434.58    262.50 o 
  -9   9   7     2380.88     2613.51     94.34 o 
  -8   9   7       65.70       77.39     13.17 o 
  -7   9   7     5952.09     5754.38    180.78 o 
  -6   9   7     1103.69     1095.91     39.71 o 
  -5   9   7    16101.17    15842.60    288.74 o 
  -4   9   7       58.98       60.50     14.72 o 
  -3   9   7     9604.21     9868.25    211.63 o 
  -2   9   7     1365.81     1318.04     22.63 o 
  -1   9   7    13112.69    13488.32    215.04 o 
   0   9   7      151.50      181.30     11.52 o 
   1   9   7    18366.99    18198.12    308.71 o 
   2   9   7      161.48      140.48     12.87 o 
   3   9   7     7407.04     7286.00    106.14 o 
   4   9   7      948.02      951.32     32.09 o 
   5   9   7    11041.30    10703.01    234.73 o 
   6   9   7        3.01       -7.58     14.22 o 
   7   9   7     7746.70     7560.89    167.20 o 
   8   9   7       39.74       43.89     20.36 o 
   9   9   7     1045.39     1085.44     53.61 o 
  10   9   7       27.67       39.18     19.95 o 
 -12  10   7        0.18      -42.33     42.33 o 
 -11  10   7     3366.12     3492.14    216.41 o 
 -10  10   7     1362.60     1471.61     95.64 o 
  -9  10   7     2033.01     1970.88    119.49 o 
  -8  10   7      609.02      593.32     32.89 o 
  -7  10   7     3726.55     3671.76     78.64 o 
  -6  10   7      870.53      881.21     51.75 o 
  -5  10   7       15.08       30.27     16.96 o 
  -4  10   7      481.38      510.40     28.34 o 
  -3  10   7      701.88      682.73     22.41 o 
  -2  10   7     2100.30     2024.33     35.80 o 
  -1  10   7      965.14      960.92     39.53 o 
   0  10   7     1525.15     1592.51     36.26 o 
   1  10   7       20.60       46.24      9.32 o 
   2  10   7       71.83      111.90     13.35 o 
   3  10   7       11.39       53.05      9.48 o 
   4  10   7        0.71       -5.26      8.73 o 
   5  10   7      694.14      704.44     32.56 o 
   6  10   7        2.42       -1.72     11.91 o 
   7  10   7      381.18      394.45     53.18 o 
   8  10   7      475.62      575.33     41.14 o 
   9  10   7      222.54      255.60     32.97 o 
  10  10   7        7.43        4.87     20.58 o 
 -11  11   7     1074.51     1362.55    179.81 o 
 -10  11   7        4.79       17.19     25.81 o 
  -9  11   7     2617.20     2657.71     87.33 o 
  -8  11   7      331.54      328.06     21.69 o 
  -7  11   7     5261.86     5315.15    176.90 o 
  -6  11   7     1917.52     1958.00     96.34 o 
  -5  11   7     4525.81     4747.16    158.75 o 
  -4  11   7       92.71      108.42     21.96 o 
  -3  11   7     8448.66     8396.62    162.79 o 
  -2  11   7      758.83      715.50     28.76 o 
  -1  11   7    12195.17    11935.18    242.11 o 
   0  11   7     1772.90     1945.27     36.00 o 
   1  11   7     9886.24     9786.40    150.88 o 
   2  11   7       60.36       91.31     12.03 o 
   3  11   7     5454.28     5327.85     88.98 o 
   4  11   7     2828.69     2830.58     72.54 o 
   5  11   7     3907.43     3914.20     89.21 o 
   6  11   7      180.77      198.90     23.54 o 
   7  11   7     2261.04     2337.64     78.77 o 
   8  11   7      244.42      258.36     27.22 o 
   9  11   7     1750.70     1700.60     69.87 o 
 -11  12   7     1562.15     1913.07    146.19 o 
 -10  12   7      866.04      981.75     87.24 o 
  -9  12   7     1309.43     1427.35     72.40 o 
  -8  12   7      426.37      536.14     44.80 o 
  -7  12   7     1602.89     1594.45     87.81 o 
  -6  12   7      145.81      165.08     16.07 o 
  -5  12   7      965.40      949.68     82.24 o 
  -4  12   7      951.96     1028.16     49.31 o 
  -3  12   7      105.88       93.12      8.01 o 
  -2  12   7      818.15      782.28     43.47 o 
  -1  12   7      148.28      163.03     13.22 o 
   0  12   7     1463.52     1570.92     32.10 o 
   1  12   7       82.14       95.17     10.31 o 
   2  12   7      263.87      257.65     15.95 o 
   3  12   7       10.72        7.16     10.81 o 
   4  12   7       70.55       99.90     13.27 o 
   5  12   7        2.82        7.25     13.46 o 
   6  12   7      105.38      143.81     25.31 o 
   7  12   7      489.34      521.61     32.43 o 
   8  12   7      838.24      906.28    105.91 o 
   9  12   7      862.28      878.93     59.57 o 
 -10  13   7       22.09       37.85     35.85 o 
  -9  13   7     1552.21     1627.99    136.99 o 
  -8  13   7      185.86      215.39     35.62 o 
  -7  13   7     3229.27     3145.06    178.94 o 
  -6  13   7      885.10      867.01     31.57 o 
  -5  13   7     2566.45     2688.15     93.87 o 
  -4  13   7      554.74      542.85     32.81 o 
  -3  13   7     4113.40     3983.77    104.37 o 
  -2  13   7     1207.10     1114.93     54.93 o 
  -1  13   7     4798.93     4885.26    106.94 o 
   0  13   7       60.52       97.14     13.35 o 
   1  13   7     4257.09     4379.28     91.66 o 
   2  13   7      179.20      176.49     13.90 o 
   3  13   7     6766.72     6817.73    124.25 o 
   4  13   7     2165.13     2113.26     56.85 o 
   5  13   7     2252.46     2322.69     87.61 o 
   6  13   7      140.05      135.74     23.82 o 
   7  13   7     1011.36     1139.44     60.76 o 
   8  13   7      119.24      142.30     26.06 o 
  -9  14   7     1435.94     1606.50     97.42 o 
  -8  14   7        9.25       17.18     23.30 o 
  -7  14   7     1109.88     1075.73     51.57 o 
  -6  14   7      677.09      672.12     29.60 o 
  -5  14   7     1377.68     1464.47     69.65 o 
  -4  14   7      207.20      216.92     33.76 o 
  -3  14   7        3.50       17.53     11.31 o 
  -2  14   7       33.00       38.31     14.89 o 
  -1  14   7      628.76      664.07     31.39 o 
   0  14   7      947.95     1059.48     33.58 o 
   1  14   7      178.97      196.31     17.03 o 
   2  14   7      414.77      433.19     31.85 o 
   3  14   7      210.41      224.16     22.82 o 
   4  14   7       57.38       62.57     14.46 o 
   5  14   7       13.37       16.85     10.53 o 
   6  14   7        3.70      -10.82     16.98 o 
   7  14   7      682.57      767.16     95.35 o 
  -8  15   7       21.32       16.57     23.47 o 
  -7  15   7     1462.47     1588.11     82.48 o 
  -6  15   7      449.85      473.54     51.50 o 
  -5  15   7     2147.20     2372.08    132.36 o 
  -4  15   7       43.38      123.69     29.67 o 
  -3  15   7     3336.80     3195.49     92.05 o 
  -2  15   7      417.31      343.10     22.74 o 
  -1  15   7     4961.66     4916.50    113.84 o 
   0  15   7      122.02      113.56     13.99 o 
   1  15   7     2240.63     2280.99     82.55 o 
   2  15   7       39.80       42.88     14.86 o 
   3  15   7     3438.47     3559.59     75.20 o 
   4  15   7      683.10      707.14     44.28 o 
   5  15   7     2521.45     2663.60     76.46 o 
   6  15   7       25.17       35.07     28.09 o 
  -7  16   7      257.67      278.16     38.70 o 
  -6  16   7      417.54      536.78     61.35 o 
  -5  16   7     1356.82     1706.39    228.33 o 
  -4  16   7      272.45      297.66     39.23 o 
  -3  16   7      512.44      566.13     41.58 o 
  -2  16   7      224.45      295.20     36.80 o 
  -1  16   7      178.97      180.40     16.47 o 
   0  16   7      184.18      179.18     16.53 o 
   1  16   7      173.36      190.70     23.29 o 
   2  16   7      167.56      186.03     23.35 o 
   3  16   7      340.62      392.16     34.54 o 
   4  16   7       25.89        7.41     15.38 o 
  -5  17   7     1070.56     1401.52    122.45 o 
  -4  17   7        0.09        0.36     18.28 o 
  -3  17   7      953.77     1112.94    170.94 o 
  -2  17   7      366.66      397.35     37.25 o 
  -1  17   7     3092.07     3328.19    119.21 o 
   0  17   7      308.46      305.15     28.19 o 
   1  17   7     1379.49     1466.60     50.35 o 
   2  17   7       36.50       38.08     16.80 o 
 -14   0   8      422.76      465.88     25.42 o 
 -12   0   8     4719.51     4896.27    118.43 o 
 -10   0   8     2296.69     2502.96     73.76 o 
  -8   0   8     4116.27     4323.10     91.86 o 
  -6   0   8    39553.53    39988.01    867.64 o 
  -4   0   8     2563.06     2352.37     55.66 o 
  -2   0   8    28465.01    29202.08    619.86 o 
   0   0   8    33115.24    33170.88    949.95 o 
   2   0   8    10192.99    10206.08    179.76 o 
   4   0   8    28919.54    28893.06    854.53 o 
   6   0   8      464.95      495.85     63.11 o 
   8   0   8     2773.70     2594.58    104.59 o 
  10   0   8     1452.75     1524.02    102.19 o 
  12   0   8       46.54       43.32     52.03 o 
 -14   1   8     1639.73     1658.96     36.08 o 
 -13   1   8      335.13      362.58     15.68 o 
 -12   1   8      547.91      585.35     20.44 o 
 -11   1   8       34.37       29.95      9.60 o 
 -10   1   8     5212.87     5341.04     77.61 o 
  -9   1   8      137.88      155.78     10.49 o 
  -8   1   8       19.67       53.43      7.68 o 
  -7   1   8      170.02      195.61     13.34 o 
  -6   1   8       66.35       73.40      7.78 o 
  -5   1   8       21.25       27.94      5.61 o 
  -4   1   8     2250.28     2157.59     20.75 o 
  -3   1   8       14.65       21.48      4.34 o 
  -2   1   8    11666.11    11694.10    133.00 o 
  -1   1   8      444.76      404.63     11.11 o 
   0   1   8     1072.55     1702.62     76.89 o 
   1   1   8     2443.76     2582.29     33.82 o 
   2   1   8     2379.09     2424.71     35.80 o 
   3   1   8       26.76       16.28      8.59 o 
   4   1   8     1548.36     1416.43     34.64 o 
   5   1   8      280.94      326.63     22.76 o 
   6   1   8     2027.58     2130.15     55.07 o 
   7   1   8        4.46        9.09     14.88 o 
   8   1   8    10690.82    10870.94    246.45 o 
   9   1   8      387.96      352.11     29.82 o 
  10   1   8     2036.74     2085.11    105.31 o 
  11   1   8      152.05       67.27     28.06 o 
  12   1   8     3240.37     2967.63    149.81 o 
 -14   2   8      594.40      648.98     38.43 o 
 -13   2   8       41.15       55.57      9.33 o 
 -12   2   8     5498.19     5633.94     76.21 o 
 -11   2   8      325.06      322.53     11.90 o 
 -10   2   8     7051.88     7147.57     95.96 o 
  -9   2   8      334.66      360.60     12.00 o 
  -8   2   8     3903.68     3984.48     49.69 o 
  -7   2   8       62.70       72.15      5.71 o 
  -6   2   8    26419.76    26227.59    362.28 o 
  -5   2   8        1.72       20.11      7.80 o 
  -4   2   8    15886.22    16418.42    186.24 o 
  -3   2   8      156.34      158.86     11.54 o 
  -2   2   8    42714.35    42790.77    761.38 o 
  -1   2   8      394.72      449.72     14.10 o 
   0   2   8    23305.16    23918.38    378.79 o 
   1   2   8     1237.51     1345.26     25.56 o 
   2   2   8      608.08      604.60     20.36 o 
   3   2   8      506.88      535.98     16.81 o 
   4   2   8    25811.83    25439.40    466.71 o 
   5   2   8        0.08        9.29     10.40 o 
   6   2   8     6837.86     6903.33    120.48 o 
   7   2   8      415.66      372.26     20.12 o 
   8   2   8     3061.27     3166.73     69.16 o 
   9   2   8      142.62      160.22     19.02 o 
  10   2   8     2906.38     2836.93     87.89 o 
  11   2   8        4.79        9.65     21.38 o 
  12   2   8       84.09       71.90     32.04 o 
 -14   3   8     2210.62     2233.77     64.73 o 
 -13   3   8      846.50      847.13     33.52 o 
 -12   3   8      433.12      487.34     14.48 o 
 -11   3   8       49.24       38.84      7.84 o 
 -10   3   8    10636.50    10902.77    152.44 o 
  -9   3   8     1249.86     1276.00     23.77 o 
  -8   3   8       17.16       25.42      5.64 o 
  -7   3   8     1795.13     1747.94     21.95 o 
  -6   3   8     1457.99     1408.59     15.50 o 
  -5   3   8      897.42      833.51     15.75 o 
  -4   3   8      817.27      767.98     10.60 o 
  -3   3   8      733.10      715.48     10.07 o 
  -2   3   8     4877.96     5034.46     80.30 o 
  -1   3   8      949.92      939.85     15.60 o 
   0   3   8      593.09      574.73     22.10 o 
   1   3   8     6751.57     6760.64    101.54 o 
   2   3   8    11140.76    11156.85    159.33 o 
   3   3   8       10.17       11.66      8.67 o 
   4   3   8     9531.21     9359.87    150.64 o 
   5   3   8      248.10      283.28     21.52 o 
   6   3   8     2138.07     2115.42     46.45 o 
   7   3   8        5.33      -10.98     16.34 o 
   8   3   8     8099.96     8152.09    180.38 o 
   9   3   8      135.03      105.82     19.99 o 
  10   3   8     1248.32     1230.50     85.86 o 
  11   3   8       97.05      106.41     31.90 o 
  12   3   8     2810.82     2780.49    217.40 o 
 -14   4   8      828.15      874.52     81.09 o 
 -13   4   8       50.53       50.78     17.01 o 
 -12   4   8     4296.20     4434.48     72.55 o 
 -11   4   8      195.06      188.00     10.61 o 
 -10   4   8    10594.52    10658.50    172.70 o 
  -9   4   8     1669.64     1647.71     30.87 o 
  -8   4   8     8824.79     8850.26    103.52 o 
  -7   4   8      166.00      177.69      6.97 o 
  -6   4   8    24275.66    25730.93    752.12 o 
  -5   4   8       99.26      110.38      9.54 o 
  -4   4   8    11790.67    11924.09    169.90 o 
  -3   4   8      890.89      891.29     11.34 o 
  -2   4   8    28126.88    28811.94    396.96 o 
  -1   4   8     1649.43     1689.56     20.40 o 
   0   4   8     8843.80     8415.03     99.38 o 
   1   4   8     3032.75     3070.70     40.85 o 
   2   4   8     4682.99     4600.74     65.60 o 
   3   4   8        2.13        5.11      9.02 o 
   4   4   8    21010.53    20816.95    357.40 o 
   5   4   8      113.92      129.62     17.34 o 
   6   4   8     4354.55     4250.19     84.21 o 
   7   4   8      347.91      341.15     20.45 o 
   8   4   8     2790.57     2877.38     67.33 o 
   9   4   8      131.70      123.58     15.45 o 
  10   4   8     2398.33     2318.00     98.48 o 
  11   4   8      116.62       95.05     35.07 o 
 -14   5   8     2107.36     2248.40     90.20 o 
 -13   5   8      440.08      445.63     39.51 o 
 -12   5   8      276.53      309.52     13.81 o 
 -11   5   8      408.15      397.12     12.56 o 
 -10   5   8     5095.86     5039.37     74.38 o 
  -9   5   8      130.85      128.80      8.73 o 
  -8   5   8      773.03      784.41     22.19 o 
  -7   5   8     1475.03     1425.35     38.01 o 
  -6   5   8     1380.58     1417.53     32.05 o 
  -5   5   8     2205.97     2144.68     42.26 o 
  -4   5   8     1390.39     1400.61     28.40 o 
  -3   5   8      118.81      162.00     11.63 o 
  -2   5   8    14274.44    14321.27    204.53 o 
  -1   5   8      703.56      713.96     25.71 o 
   0   5   8     1807.52     2014.00     34.00 o 
   1   5   8     1067.06     1056.33     23.10 o 
   2   5   8     5614.32     5697.03     94.23 o 
   3   5   8        9.06       -6.81      8.97 o 
   4   5   8     6799.65     6763.38    135.39 o 
   5   5   8      473.16      466.73     21.59 o 
   6   5   8     1325.65     1291.21     33.73 o 
   7   5   8       19.34        4.38     12.91 o 
   8   5   8     7964.75     7820.64    182.64 o 
   9   5   8       51.25       53.27     18.03 o 
  10   5   8     2564.32     2702.40    134.25 o 
  11   5   8      189.40      193.53     42.21 o 
 -13   6   8      670.31      671.58    106.23 o 
 -12   6   8     4807.17     5210.06    237.38 o 
 -11   6   8       28.54       34.68      8.08 o 
 -10   6   8     6112.97     6209.54     87.74 o 
  -9   6   8      253.74      251.71     10.49 o 
  -8   6   8     6601.51     6562.45    183.53 o 
  -7   6   8      314.60      345.21     16.21 o 
  -6   6   8    14252.38    14226.90    240.71 o 
  -5   6   8        4.60        7.62      9.37 o 
  -4   6   8     2154.33     2146.54     41.91 o 
  -3   6   8     1216.62     1282.70     35.60 o 
  -2   6   8     9076.49     8781.04     96.99 o 
  -1   6   8      929.41      845.10     20.62 o 
   0   6   8    11360.05    11290.48    165.46 o 
   1   6   8     1374.96     1327.03     32.58 o 
   2   6   8     2354.77     2459.58     38.94 o 
   3   6   8      204.85      255.17     19.26 o 
   4   6   8    14083.00    14114.34    275.81 o 
   5   6   8       33.55       24.09     13.73 o 
   6   6   8     2358.61     2296.61     55.98 o 
   7   6   8      630.32      622.32     31.49 o 
   8   6   8     2335.25     2275.25     77.52 o 
   9   6   8      206.97      183.97     20.34 o 
  10   6   8     1878.49     1911.19     94.48 o 
  11   6   8       41.34       74.13     29.86 o 
 -13   7   8      248.46      309.19     91.98 o 
 -12   7   8      705.32      758.18     74.48 o 
 -11   7   8       20.63       25.56     38.87 o 
 -10   7   8     2290.06     2114.01     57.06 o 
  -9   7   8      244.77      226.33     19.34 o 
  -8   7   8       99.19      108.39     12.51 o 
  -7   7   8     1569.00     1523.99     50.07 o 
  -6   7   8        4.04       20.23      9.72 o 
  -5   7   8     3547.88     3486.49     68.67 o 
  -4   7   8      877.31      892.05     36.80 o 
  -3   7   8     3071.68     3020.09     68.74 o 
  -2   7   8     5598.92     5338.85     92.04 o 
  -1   7   8      494.59      431.27     11.66 o 
   0   7   8     1126.55     1164.97     35.55 o 
   1   7   8      125.09      168.12     11.98 o 
   2   7   8     3062.27     3055.30     47.07 o 
   3   7   8      752.17      773.97     32.24 o 
   4   7   8     1675.73     1721.41     45.42 o 
   5   7   8      635.87      641.19     24.46 o 
   6   7   8      765.62      790.39     25.86 o 
   7   7   8       82.42      111.71     14.45 o 
   8   7   8     4423.33     4245.15    108.47 o 
   9   7   8       22.65       -4.06     18.60 o 
  10   7   8     1597.02     1718.17     81.33 o 
  11   7   8      243.32      226.63     55.27 o 
 -13   8   8      245.77      251.82     55.98 o 
 -12   8   8     3583.76     4112.19    204.94 o 
 -11   8   8      194.33      182.86     31.54 o 
 -10   8   8     4352.72     4370.86    165.77 o 
  -9   8   8     1203.96     1197.80     40.62 o 
  -8   8   8     2949.80     2870.05     81.62 o 
  -7   8   8       90.69       84.58     21.87 o 
  -6   8   8    13954.39    13958.04    266.66 o 
  -5   8   8      234.64      240.47     16.79 o 
  -4   8   8     9245.93     9205.29    210.49 o 
  -3   8   8     2124.22     2165.52     58.89 o 
  -2   8   8     7972.24     7506.38    137.37 o 
  -1   8   8      300.64      309.94     16.63 o 
   0   8   8    19203.01    19290.91    285.92 o 
   1   8   8     4152.15     4199.32     57.16 o 
   2   8   8     5620.04     5641.83     90.27 o 
   3   8   8      194.54      208.40     12.54 o 
   4   8   8     4564.91     4528.35     82.79 o 
   5   8   8     2073.21     2070.70     42.19 o 
   6   8   8     6165.86     5733.82    140.10 o 
   7   8   8     1399.34     1414.29     33.36 o 
   8   8   8     1751.28     1637.49     43.51 o 
   9   8   8      481.59      488.03     49.75 o 
  10   8   8     1181.27     1146.47     66.22 o 
 -12   9   8      661.91      813.61     84.27 o 
 -11   9   8       16.22       10.08     27.79 o 
 -10   9   8     2495.97     2631.72    101.55 o 
  -9   9   8      105.79      122.95     23.84 o 
  -8   9   8      878.78      836.23     39.21 o 
  -7   9   8     1080.16     1065.07     28.99 o 
  -6   9   8      294.06      308.39     17.86 o 
  -5   9   8      127.74      174.68     21.47 o 
  -4   9   8      948.86      997.38     50.26 o 
  -3   9   8      251.28      284.78     35.91 o 
  -2   9   8      627.63      678.11     34.63 o 
  -1   9   8      335.45      377.47     11.66 o 
   0   9   8     1072.03     1093.75     25.65 o 
   1   9   8      802.28      982.09     35.06 o 
   2   9   8     1221.94     1271.74     51.90 o 
   3   9   8      954.82      933.34     25.88 o 
   4   9   8     1543.40     1579.16     49.20 o 
   5   9   8      888.51      813.11     34.24 o 
   6   9   8     2365.42     2262.11     94.84 o 
   7   9   8       22.52       -1.94     19.84 o 
   8   9   8     3775.01     3912.38    151.86 o 
   9   9   8        2.88       18.19     21.49 o 
  10   9   8     1238.64     1155.60     63.45 o 
 -12  10   8     2496.64     2980.88    273.97 o 
 -11  10   8      169.08      168.63     34.83 o 
 -10  10   8     3359.76     3808.32    138.27 o 
  -9  10   8     1730.14     1938.31     76.84 o 
  -8  10   8     3378.31     3453.63    154.53 o 
  -7  10   8       91.20      110.36     13.90 o 
  -6  10   8    11443.32    11516.56    223.87 o 
  -5  10   8      614.73      557.19     25.69 o 
  -4  10   8     7114.62     7125.77    165.08 o 
  -3  10   8     1329.45     1305.25     45.57 o 
  -2  10   8    13112.17    12480.52    247.41 o 
  -1  10   8     1378.39     1326.00     26.55 o 
   0  10   8    16404.73    16056.74    350.05 o 
   1  10   8     5434.92     5168.31     86.90 o 
   2  10   8     4976.49     4944.65     96.17 o 
   3  10   8        0.69       -2.43      9.28 o 
   4  10   8     6819.90     6686.62    135.15 o 
   5  10   8       63.44       77.61     20.34 o 
   6  10   8     2816.58     2801.31     78.01 o 
   7  10   8      238.19      247.42     49.00 o 
   8  10   8      581.31      599.63     37.14 o 
   9  10   8      261.34      256.57     36.01 o 
 -11  11   8        1.69      -44.11     44.11 o 
 -10  11   8      338.65      407.58     55.97 o 
  -9  11   8      182.57      224.28     30.12 o 
  -8  11   8      894.61      881.31     34.74 o 
  -7  11   8      276.62      298.76     26.35 o 
  -6  11   8       70.09       81.86     14.61 o 
  -5  11   8     1510.59     1611.08     56.40 o 
  -4  11   8      180.27      189.14     22.78 o 
  -3  11   8      139.78      145.00     21.21 o 
  -2  11   8      214.23      234.04     11.01 o 
  -1  11   8       33.03       51.25      8.09 o 
   0  11   8      691.95      730.64     24.52 o 
   1  11   8      706.36      815.44     25.20 o 
   2  11   8     1965.80     1961.60     36.73 o 
   3  11   8      311.93      313.36     21.33 o 
   4  11   8     1113.69     1167.27     30.25 o 
   5  11   8     1302.27     1242.50     54.39 o 
   6  11   8     1087.55     1093.23     41.98 o 
   7  11   8       38.64       31.97     16.96 o 
   8  11   8     1838.97     1809.77     88.55 o 
   9  11   8        3.33        7.86     17.64 o 
 -10  12   8     1494.43     1581.17    163.79 o 
  -9  12   8     1099.02     1179.45     60.05 o 
  -8  12   8     2549.03     2393.10    187.38 o 
  -7  12   8       57.83       69.30     17.11 o 
  -6  12   8     4764.56     5001.53    132.07 o 
  -5  12   8        0.72       13.79     16.35 o 
  -4  12   8     5327.20     5321.33    142.40 o 
  -3  12   8     2659.51     2699.98     84.83 o 
  -2  12   8     5761.66     5601.08     92.26 o 
  -1  12   8      108.63      137.21     12.98 o 
   0  12   8     2874.19     2934.02     51.14 o 
   1  12   8      261.49      304.64     18.48 o 
   2  12   8     3347.96     3271.55     63.82 o 
   3  12   8      104.69      105.56     17.17 o 
   4  12   8     3007.98     2937.54     80.57 o 
   5  12   8       41.27       28.81     16.52 o 
   6  12   8     1291.82     1259.87     60.62 o 
   7  12   8      548.20      566.49     35.19 o 
   8  12   8     1368.33     1382.40     62.57 o 
 -10  13   8      137.82      156.83     39.86 o 
  -9  13   8        5.79       13.89     24.75 o 
  -8  13   8      246.62      293.05     35.87 o 
  -7  13   8     1234.56     1158.67     57.90 o 
  -6  13   8       93.79      119.73     22.61 o 
  -5  13   8      933.45     1052.12     66.20 o 
  -4  13   8       10.26        7.10     27.78 o 
  -3  13   8      311.04      329.02     26.92 o 
  -2  13   8      110.50      108.63     10.34 o 
  -1  13   8        2.50       16.49      7.67 o 
   0  13   8      343.44      383.19     19.42 o 
   1  13   8      266.02      323.07     18.92 o 
   2  13   8      806.18      886.98     32.91 o 
   3  13   8      144.22      205.14     18.47 o 
   4  13   8     1425.76     1392.19     39.34 o 
   5  13   8      733.43      737.68     47.08 o 
   6  13   8     2144.49     2113.66     74.61 o 
   7  13   8       59.63       51.64     19.46 o 
  -9  14   8      818.33      858.87     59.05 o 
  -8  14   8     2970.75     3097.99    112.85 o 
  -7  14   8       33.90       20.14     13.45 o 
  -6  14   8     1906.65     1951.66     75.32 o 
  -5  14   8        5.11       26.36     20.18 o 
  -4  14   8     7135.60     7245.54    229.11 o 
  -3  14   8      618.71      662.07     41.34 o 
  -2  14   8     2289.28     2401.45     59.29 o 
  -1  14   8       47.33       49.62      8.73 o 
   0  14   8     2383.56     2307.40     70.24 o 
   1  14   8      562.27      583.81     25.03 o 
   2  14   8     2883.94     2927.38     93.89 o 
   3  14   8      182.06      161.06     19.31 o 
   4  14   8     1289.89     1315.29     39.38 o 
   5  14   8        9.20       17.62     17.96 o 
   6  14   8     2477.78     2458.94     72.92 o 
  -7  15   8      662.96      731.66     53.16 o 
  -6  15   8      134.37      122.44     20.22 o 
  -5  15   8       83.32       82.89     26.15 o 
  -4  15   8        7.03       26.81     23.66 o 
  -3  15   8      101.95      107.10     31.80 o 
  -2  15   8       70.28       90.95     31.27 o 
  -1  15   8       56.21       44.78      9.37 o 
   0  15   8      605.72      617.86     37.02 o 
   1  15   8      508.58      527.87     32.69 o 
   2  15   8      408.65      406.79     22.16 o 
   3  15   8       99.29      129.90     16.33 o 
   4  15   8      950.91      959.98     38.58 o 
   5  15   8      221.61      214.60     24.11 o 
  -6  16   8      930.56      863.27     60.59 o 
  -5  16   8       82.65      143.15     34.52 o 
  -4  16   8     2541.07     2708.08    148.08 o 
  -3  16   8     1032.43     1143.45     58.68 o 
  -2  16   8     2089.74     2063.64    106.30 o 
  -1  16   8       42.04       51.54     21.25 o 
   0  16   8     1973.42     1994.07     72.77 o 
   1  16   8      623.93      676.73     37.66 o 
   2  16   8     3454.67     3391.93     99.38 o 
   3  16   8      148.81      134.57     19.14 o 
  -3  17   8       17.83       28.32     22.25 o 
  -2  17   8        1.01       13.99     28.08 o 
  -1  17   8       10.12       12.04     20.39 o 
   0  17   8      925.39     1100.07     62.81 o 
   1  17   8      248.81      228.98     20.07 o 
 -13   0   9      991.38     1085.61     41.46 o 
 -11   0   9       14.01       24.90      9.01 o 
  -9   0   9     1072.87     1249.78     39.12 o 
  -7   0   9       66.11       85.95     14.20 o 
  -5   0   9    12965.09    13118.13    198.74 o 
  -3   0   9       25.30       39.88      9.56 o 
  -1   0   9      774.51      781.99     34.23 o 
   1   0   9    12031.08    11579.47    220.35 o 
   3   0   9      190.51      197.08     19.53 o 
   5   0   9    19075.86    19189.75    594.97 o 
   7   0   9     4436.53     4393.59    144.37 o 
   9   0   9     1772.67     1699.42     88.49 o 
  11   0   9     5313.05     5650.00    338.26 o 
 -14   1   9      202.70      218.17     15.60 o 
 -13   1   9     7266.90     7406.37    124.51 o 
 -12   1   9       73.66       79.32      9.41 o 
 -11   1   9     3854.23     3839.66     49.84 o 
 -10   1   9        0.07       11.57      7.55 o 
  -9   1   9    17229.96    17239.40    289.64 o 
  -8   1   9      195.05      230.55     11.60 o 
  -7   1   9    14662.10    14317.83    169.86 o 
  -6   1   9       13.39       21.06      5.20 o 
  -5   1   9     6147.68     5826.05     55.58 o 
  -4   1   9     3320.90     3460.40     33.51 o 
  -3   1   9    28539.96    28311.13    399.13 o 
  -2   1   9     2924.00     2767.17     39.29 o 
  -1   1   9      751.08      698.37     14.83 o 
   0   1   9      891.48      815.74     16.35 o 
   1   1   9    10757.26    10279.51    133.69 o 
   2   1   9       15.10       41.73      8.94 o 
   3   1   9     8790.86     8734.27    134.51 o 
   4   1   9      705.47      652.42     25.22 o 
   5   1   9       14.54       46.61     17.83 o 
   6   1   9       56.05       46.49     13.13 o 
   7   1   9     1606.20     1645.19     48.76 o 
   8   1   9       12.35        1.40     11.30 o 
   9   1   9       11.64       51.61     15.18 o 
  10   1   9        0.55       -8.90     16.64 o 
  11   1   9        1.81        3.23     19.64 o 
 -14   2   9        5.36       21.27      9.23 o 
 -13   2   9     1116.85     1082.53     25.45 o 
 -12   2   9       14.11        8.22      8.80 o 
 -11   2   9       55.48       73.08     13.90 o 
 -10   2   9      107.20       89.00     11.68 o 
  -9   2   9     2734.41     2605.91     81.79 o 
  -8   2   9      878.27      857.26     16.11 o 
  -7   2   9      301.88      299.36      9.45 o 
  -6   2   9      693.43      700.12     14.40 o 
  -5   2   9     4560.94     4346.35     46.77 o 
  -4   2   9      133.91      162.91      5.99 o 
  -3   2   9     2371.10     2382.75     32.79 o 
  -2   2   9      710.07      727.66     12.01 o 
  -1   2   9     5844.56     6003.76     63.61 o 
   0   2   9        1.06       26.23      7.83 o 
   1   2   9    16131.03    15813.08    249.24 o 
   2   2   9       14.80       26.27      9.54 o 
   3   2   9     1389.06     1329.86     29.47 o 
   4   2   9        1.79        0.35      9.99 o 
   5   2   9    16690.07    16780.30    303.26 o 
   6   2   9      417.34      488.15     29.35 o 
   7   2   9     8362.01     8175.52    152.33 o 
   8   2   9       69.58       70.43     15.16 o 
   9   2   9     1821.11     1710.22     51.92 o 
  10   2   9       27.54        6.08     13.75 o 
  11   2   9     5704.77     5536.94    279.64 o 
 -14   3   9        1.87      -13.56     20.78 o 
 -13   3   9     7403.71     7398.39    131.53 o 
 -12   3   9       62.35       53.14      8.21 o 
 -11   3   9     2772.56     2839.00     45.47 o 
 -10   3   9       15.29       12.16      7.23 o 
  -9   3   9    23911.82    24190.17    419.62 o 
  -8   3   9      353.05      384.71     11.37 o 
  -7   3   9     6721.51     6400.61    105.94 o 
  -6   3   9      459.88      468.27     16.75 o 
  -5   3   9     7189.11     7185.90     83.53 o 
  -4   3   9      286.47      300.29      9.71 o 
  -3   3   9    29444.23    28890.78    411.79 o 
  -2   3   9     1066.61     1063.76     17.32 o 
  -1   3   9     3369.53     3275.42     36.08 o 
   0   3   9     2896.65     2965.16     37.99 o 
   1   3   9    13811.65    13414.99    205.36 o 
   2   3   9      539.79      536.58     18.29 o 
   3   3   9     7470.25     7379.61    113.79 o 
   4   3   9     2542.58     2391.65     51.44 o 
   5   3   9      226.53      266.97     21.89 o 
   6   3   9       42.81       30.23     10.94 o 
   7   3   9     1663.70     1743.39     43.74 o 
   8   3   9       86.70       73.95     15.59 o 
   9   3   9       62.02       74.31     16.03 o 
  10   3   9      198.44      186.70     23.16 o 
  11   3   9      103.78       72.19     42.03 o 
 -14   4   9       59.51       74.36     22.94 o 
 -13   4   9      751.73      746.32     44.20 o 
 -12   4   9        9.14        8.84     11.20 o 
 -11   4   9      461.80      453.66     21.01 o 
 -10   4   9        2.70       17.86      6.42 o 
  -9   4   9        4.74       17.46      6.23 o 
  -8   4   9      200.06      216.25      7.84 o 
  -7   4   9      785.28      729.69     17.50 o 
  -6   4   9       27.01       42.69      9.12 o 
  -5   4   9     3069.99     3059.98     49.44 o 
  -4   4   9      159.52      190.96     13.02 o 
  -3   4   9     1975.74     1931.13     53.48 o 
  -2   4   9     1202.63     1168.69     18.48 o 
  -1   4   9     3806.94     3757.73     55.81 o 
   0   4   9        0.98       14.61      6.76 o 
   1   4   9    11487.66    11008.27    163.66 o 
   2   4   9     2527.13     2605.82     45.70 o 
   3   4   9     8383.07     8514.15    142.14 o 
   4   4   9       40.52       47.67     11.20 o 
   5   4   9    18572.57    18457.78    338.83 o 
   6   4   9      226.11      204.85     23.14 o 
   7   4   9     6720.91     6576.51    158.50 o 
   8   4   9      709.58      797.89     45.64 o 
   9   4   9     3456.49     3373.36     90.01 o 
  10   4   9        0.15        2.05     16.94 o 
  11   4   9     3602.17     3574.16    140.22 o 
 -13   5   9     5333.69     5555.35    189.31 o 
 -12   5   9      390.63      356.35     32.52 o 
 -11   5   9     2392.38     2369.28     57.25 o 
 -10   5   9       11.30       25.52      7.08 o 
  -9   5   9    12594.70    12777.62    193.00 o 
  -8   5   9        4.26       18.94      8.94 o 
  -7   5   9     5366.20     5375.59     94.75 o 
  -6   5   9     1925.14     1887.20     49.13 o 
  -5   5   9     3946.72     3751.64     57.27 o 
  -4   5   9     1378.17     1407.74     34.46 o 
  -3   5   9    18734.97    18253.01    303.79 o 
  -2   5   9       63.11       84.60     12.70 o 
  -1   5   9     2077.43     2125.12     30.09 o 
   0   5   9      124.93      118.61     10.65 o 
   1   5   9     8756.20     8829.00    125.16 o 
   2   5   9     1185.69     1271.51     30.99 o 
   3   5   9     9829.94     9896.27    188.93 o 
   4   5   9       27.06       32.74     13.87 o 
   5   5   9     1484.68     1533.99     41.11 o 
   6   5   9        0.31        9.03     11.94 o 
   7   5   9     1091.26     1168.89     36.21 o 
   8   5   9       57.88       37.86     15.65 o 
   9   5   9       32.77       34.10     12.32 o 
  10   5   9       44.54       50.83     34.92 o 
  11   5   9       78.92       85.76     32.98 o 
 -13   6   9      968.17     1023.50     83.28 o 
 -12   6   9      504.93      615.76     52.03 o 
 -11   6   9      339.38      349.80     38.17 o 
 -10   6   9      132.70      133.31     13.38 o 
  -9   6   9      351.02      387.75     18.18 o 
  -8   6   9      119.73      129.49     12.08 o 
  -7   6   9      224.51      246.78     18.74 o 
  -6   6   9      111.57      125.06     13.77 o 
  -5   6   9     1380.37     1325.02     32.05 o 
  -4   6   9       14.03       35.23      9.51 o 
  -3   6   9      678.65      747.26     26.81 o 
  -2   6   9     1452.19     1428.69     32.99 o 
  -1   6   9     2811.27     2788.22     43.71 o 
   0   6   9      505.06      546.44     15.61 o 
   1   6   9    12416.54    12479.95    187.59 o 
   2   6   9     1400.31     1400.77     39.43 o 
   3   6   9     4981.41     4959.20     88.88 o 
   4   6   9       15.54       15.17     11.86 o 
   5   6   9     9651.91     9073.42    187.78 o 
   6   6   9      363.76      420.65     31.54 o 
   7   6   9     4444.96     4204.41    108.70 o 
   8   6   9      813.23      836.31     50.41 o 
   9   6   9     2143.57     1973.76    142.71 o 
  10   6   9       54.08       39.34     29.45 o 
 -13   7   9     3945.61     4433.83    217.60 o 
 -12   7   9      383.10      536.87     62.71 o 
 -11   7   9     2980.23     3099.80    209.78 o 
 -10   7   9      500.75      457.74     38.37 o 
  -9   7   9     5917.62     5956.95    142.61 o 
  -8   7   9      384.45      384.82     22.48 o 
  -7   7   9     7528.75     7356.03    136.07 o 
  -6   7   9     4115.11     3937.65     74.65 o 
  -5   7   9     4663.82     4551.60     83.81 o 
  -4   7   9       18.31       26.77     10.80 o 
  -3   7   9    12712.80    12756.76    270.01 o 
  -2   7   9        6.31       14.81      3.94 o 
  -1   7   9     1382.43     1388.78     23.63 o 
   0   7   9     1226.88     1232.95     27.50 o 
   1   7   9     6669.02     6850.99    100.95 o 
   2   7   9      704.82      735.00     25.73 o 
   3   7   9     2150.29     2070.35     50.55 o 
   4   7   9      198.57      233.11     17.19 o 
   5   7   9      799.33      726.55     29.97 o 
   6   7   9        2.88       11.08     14.30 o 
   7   7   9     2193.99     2225.42     61.93 o 
   8   7   9      158.87      137.07     16.85 o 
   9   7   9       57.03      100.74     31.91 o 
  10   7   9       43.54       53.61     29.19 o 
 -12   8   9      502.01      572.87    115.92 o 
 -11   8   9        6.28       15.69     20.42 o 
 -10   8   9     1334.22     1304.84     59.53 o 
  -9   8   9      406.76      433.83     44.71 o 
  -8   8   9       88.85       95.90     12.05 o 
  -7   8   9       37.14       53.63     11.37 o 
  -6   8   9        4.69      -13.41     17.21 o 
  -5   8   9     3950.97     3807.94     71.57 o 
  -4   8   9     1610.26     1580.61     38.68 o 
  -3   8   9     1429.33     1418.12     43.88 o 
  -2   8   9      313.11      327.20     13.61 o 
  -1   8   9      900.20      872.22     38.41 o 
   0   8   9      594.73      631.80     15.06 o 
   1   8   9     7579.44     7703.13    108.99 o 
   2   8   9       13.78        8.93      7.28 o 
   3   8   9     3277.40     3157.62     57.72 o 
   4   8   9      667.02      660.44     33.73 o 
   5   8   9     8181.08     8099.48    173.78 o 
   6   8   9      205.03      205.48     22.01 o 
   7   8   9     4618.38     4501.71    124.83 o 
   8   8   9     1377.73     1262.84    110.84 o 
   9   8   9     1548.23     1574.93     72.58 o 
  10   8   9        0.14      -18.75     24.47 o 
 -12   9   9      136.60      126.80     47.48 o 
 -11   9   9     3223.78     3587.66    214.83 o 
 -10   9   9      211.39      175.16     26.74 o 
  -9   9   9     6228.75     6260.10    224.55 o 
  -8   9   9      633.66      640.08     35.80 o 
  -7   9   9     6386.15     6419.55    123.68 o 
  -6   9   9     2548.43     2397.34     72.40 o 
  -5   9   9    12074.11    11336.43    529.83 o 
  -4   9   9      524.03      533.97     39.60 o 
  -3   9   9     6373.52     6378.99    146.82 o 
  -2   9   9      295.31      281.40      9.37 o 
  -1   9   9     8069.82     7823.13    129.35 o 
   0   9   9     2447.19     2233.92     48.05 o 
   1   9   9     7533.22     7293.38    115.07 o 
   2   9   9      699.70      707.30     20.89 o 
   3   9   9     1523.82     1453.95     36.08 o 
   4   9   9      211.55      232.15     17.88 o 
   5   9   9      774.91      732.67     29.99 o 
   6   9   9      235.27      232.16     20.40 o 
   7   9   9     1014.50     1037.87     33.86 o 
   8   9   9        0.31       18.13     24.29 o 
   9   9   9        0.33       23.81     31.20 o 
 -11  10   9        1.03       42.13     62.51 o 
 -10  10   9      684.01      696.33     55.09 o 
  -9  10   9      105.70      135.97     27.84 o 
  -8  10   9      673.36      704.36     25.31 o 
  -7  10   9      128.68      152.83     15.71 o 
  -6  10   9      499.29      487.66     28.72 o 
  -5  10   9     1103.23     1080.10     47.63 o 
  -4  10   9      570.53      604.22     42.95 o 
  -3  10   9      782.10      862.86     42.77 o 
  -2  10   9     3101.71     2903.42     87.13 o 
  -1  10   9     1767.46     1789.69     42.51 o 
   0  10   9      531.22      496.92     22.91 o 
   1  10   9     4082.50     4082.61     69.77 o 
   2  10   9      510.68      474.97     24.34 o 
   3  10   9     2847.99     2780.42     62.02 o 
   4  10   9      638.00      629.61     34.74 o 
   5  10   9     4370.68     4097.10    115.44 o 
   6  10   9       71.19       57.77     18.28 o 
   7  10   9     4920.65     4679.75    127.69 o 
   8  10   9      430.39      450.58     44.83 o 
   9  10   9     1763.05     1749.62     69.87 o 
 -11  11   9     3558.06     4135.53    232.04 o 
 -10  11   9      314.98      334.72     53.03 o 
  -9  11   9     2286.00     2475.41    110.01 o 
  -8  11   9      120.92      157.69     20.87 o 
  -7  11   9     7037.74     6820.81    252.36 o 
  -6  11   9     2007.53     1982.33     65.50 o 
  -5  11   9     3956.68     3904.65     82.80 o 
  -4  11   9       82.28       96.74     26.82 o 
  -3  11   9     4491.25     4642.32    123.02 o 
  -2  11   9        5.26       10.13      5.48 o 
  -1  11   9     4133.44     3976.92     77.33 o 
   0  11   9      875.38      866.46     24.76 o 
   1  11   9     1984.41     1977.10     44.22 o 
   2  11   9      355.77      350.20     17.68 o 
   3  11   9     1976.01     1948.97     45.86 o 
   4  11   9      889.17      943.64     45.07 o 
   5  11   9      334.68      323.18     27.03 o 
   6  11   9      141.79      177.25     22.39 o 
   7  11   9       87.96      124.13     25.78 o 
   8  11   9      188.89      181.34     27.07 o 
 -10  12   9      129.56       68.82     45.69 o 
  -9  12   9       55.38       67.29     27.56 o 
  -8  12   9      117.32      142.11     21.83 o 
  -7  12   9       29.96       80.23     41.69 o 
  -6  12   9        5.07       34.45     13.69 o 
  -5  12   9      484.81      497.88     36.43 o 
  -4  12   9      199.93      201.89     41.57 o 
  -3  12   9      616.67      638.99     48.83 o 
  -2  12   9     2368.17     2274.60     70.78 o 
  -1  12   9     1685.76     1709.78     62.29 o 
   0  12   9        2.01       42.68     17.49 o 
   1  12   9     3038.35     3076.47     59.78 o 
   2  12   9       47.62       38.79      9.99 o 
   3  12   9     2178.23     2237.23     78.06 o 
   4  12   9      330.77      352.72     30.15 o 
   5  12   9     1687.61     1744.92     53.16 o 
   6  12   9      215.15      219.99     34.10 o 
   7  12   9     1840.43     1799.57     64.10 o 
  -9  13   9     3417.95     3763.58    141.16 o 
  -8  13   9        1.43      -30.11     30.11 o 
  -7  13   9     2537.29     2562.64    150.86 o 
  -6  13   9      978.24      887.45     48.67 o 
  -5  13   9     2384.43     2588.05     85.52 o 
  -4  13   9      119.49      154.18     25.86 o 
  -3  13   9     2037.09     2286.21     85.19 o 
  -2  13   9     1278.25     1119.65     62.85 o 
  -1  13   9     2218.81     2456.59     90.88 o 
   0  13   9      498.20      475.65     20.72 o 
   1  13   9     1243.32     1184.88     47.20 o 
   2  13   9      299.87      340.85     20.90 o 
   3  13   9     1076.18     1084.14     38.13 o 
   4  13   9      804.15      915.97     34.07 o 
   5  13   9      634.23      688.71     37.14 o 
   6  13   9        0.20       17.53     16.43 o 
  -8  14   9        2.80      -29.09     29.09 o 
  -7  14   9       69.59       61.91     16.20 o 
  -6  14   9        0.65       -8.03     16.03 o 
  -5  14   9       38.00       38.44     27.00 o 
  -4  14   9        6.57       25.97     30.69 o 
  -3  14   9     2257.71     2224.94     83.71 o 
  -2  14   9      214.02      252.37     32.08 o 
  -1  14   9      830.50      833.68     20.79 o 
   0  14   9      173.88      174.19     15.47 o 
   1  14   9     1115.27     1042.93     34.23 o 
   2  14   9      242.40      231.93     25.57 o 
   3  14   9     2651.45     2632.43     73.50 o 
   4  14   9      441.79      423.07     29.48 o 
   5  14   9     1219.13     1238.21     51.25 o 
  -7  15   9     2138.62     2390.85    139.83 o 
  -6  15   9      989.44     1018.98     44.69 o 
  -5  15   9     1614.07     1828.32     78.04 o 
  -4  15   9       70.73       59.26     23.78 o 
  -3  15   9     1901.71     2064.27     78.64 o 
  -2  15   9       36.36       32.64     32.36 o 
  -1  15   9     2503.59     2733.40    131.43 o 
   0  15   9      295.58      210.21     17.22 o 
   1  15   9     1020.09     1045.20     32.30 o 
   2  15   9       51.28       64.99     16.31 o 
   3  15   9      947.53     1031.48     39.32 o 
   4  15   9      485.20      491.42     26.42 o 
  -5  16   9        0.88        4.52     20.57 o 
  -4  16   9      124.04      159.73     42.73 o 
  -3  16   9      862.92      886.38     61.37 o 
  -2  16   9      900.53      963.89     54.59 o 
  -1  16   9      970.18     1069.92     75.98 o 
   0  16   9       19.35       39.68     27.75 o 
   1  16   9      742.27      748.08     27.29 o 
   2  16   9      346.39      306.35     21.22 o 
 -14   0  10      908.56      889.69     39.32 o 
 -12   0  10     4624.10     4650.12     87.68 o 
 -10   0  10     7960.18     7766.31    168.95 o 
  -8   0  10     3499.31     3398.11    132.98 o 
  -6   0  10    28965.92    28324.77    552.58 o 
  -4   0  10     4886.03     4684.62     63.26 o 
  -2   0  10     4870.57     5000.60     80.22 o 
   0   0  10     6057.45     5964.81    172.79 o 
   2   0  10       11.30       34.97     12.26 o 
   4   0  10     1480.48     1496.13     55.16 o 
   6   0  10     1218.19     1212.24     62.54 o 
   8   0  10      177.80       67.96     64.04 o 
  10   0  10      111.11      104.30     25.85 o 
 -14   1  10       47.81       42.32     11.48 o 
 -13   1  10      270.67      275.68     14.12 o 
 -12   1  10     1698.53     1827.75     29.39 o 
 -11   1  10       14.45       19.61      7.27 o 
 -10   1  10       20.07       18.20     10.46 o 
  -9   1  10      118.29      142.92     11.27 o 
  -8   1  10     4136.13     3974.73     84.37 o 
  -7   1  10       31.34       30.94      7.42 o 
  -6   1  10     6691.28     6526.04     67.02 o 
  -5   1  10      126.70      140.46     10.38 o 
  -4   1  10      225.07      255.26      9.08 o 
  -3   1  10       77.32      129.28      8.14 o 
  -2   1  10    20662.93    20069.54    287.41 o 
  -1   1  10       59.79       86.01      8.32 o 
   0   1  10     3876.10     3869.95     51.67 o 
   1   1  10        6.83        6.95      7.52 o 
   2   1  10    10119.41    10040.37    141.55 o 
   3   1  10       54.79       67.01     11.11 o 
   4   1  10    16216.54    16361.02    285.22 o 
   5   1  10      204.33      211.19     18.97 o 
   6   1  10     2701.81     2763.59     64.40 o 
   7   1  10       51.80       87.13     16.42 o 
   8   1  10     5756.98     5875.87    118.85 o 
   9   1  10        0.24       -5.88     14.84 o 
  10   1  10     2416.83     2498.08     87.35 o 
  11   1  10        3.98        2.31     14.54 o 
 -14   2  10     2092.16     2176.60     47.60 o 
 -13   2  10      201.66      197.24     13.04 o 
 -12   2  10     4721.43     4689.83     66.10 o 
 -11   2  10      704.50      701.06     19.80 o 
 -10   2  10     9906.58     9993.37    149.21 o 
  -9   2  10       99.63      101.30      8.83 o 
  -8   2  10     2677.77     2628.38     36.32 o 
  -7   2  10      979.54      926.86     20.43 o 
  -6   2  10    18006.75    17855.40    257.51 o 
  -5   2  10      162.29      216.78      8.97 o 
  -4   2  10     7262.81     7355.39     83.93 o 
  -3   2  10     1277.85     1293.96     16.58 o 
  -2   2  10     6495.13     6579.37     77.64 o 
  -1   2  10     1702.20     1821.80     26.90 o 
   0   2  10     9629.20     9630.52    132.62 o 
   1   2  10      102.63      110.02     11.86 o 
   2   2  10      149.74      161.84     14.73 o 
   3   2  10      595.86      564.58     28.56 o 
   4   2  10      190.53      227.25     18.16 o 
   5   2  10       17.77       24.66     13.01 o 
   6   2  10      416.81      382.87     26.34 o 
   7   2  10       96.23       85.84     20.72 o 
   8   2  10      632.42      607.03     66.16 o 
   9   2  10        6.66       13.85     18.90 o 
  10   2  10        0.75        7.06     20.70 o 
 -13   3  10      332.35      397.54     44.84 o 
 -12   3  10     1933.82     2000.28     38.97 o 
 -11   3  10        3.92        7.38      6.37 o 
 -10   3  10       17.33       21.82      6.04 o 
  -9   3  10      746.31      746.96     32.52 o 
  -8   3  10     3709.37     3603.49     63.49 o 
  -7   3  10      452.72      451.69     12.64 o 
  -6   3  10     7291.50     7084.44    100.98 o 
  -5   3  10      871.33      778.62     13.81 o 
  -4   3  10     3789.93     3707.86     40.64 o 
  -3   3  10      180.43      164.97      7.02 o 
  -2   3  10    22160.17    21861.90    299.61 o 
  -1   3  10     1261.62     1276.55     20.85 o 
   0   3  10     7272.86     7302.04     94.62 o 
   1   3  10      774.22      722.58     24.14 o 
   2   3  10     9456.75     9166.89    155.43 o 
   3   3  10      468.99      501.61     22.06 o 
   4   3  10    21207.17    20843.52    404.62 o 
   5   3  10      236.29      220.83     18.30 o 
   6   3  10     3319.13     3261.82     74.73 o 
   7   3  10      171.65      197.79     22.71 o 
   8   3  10     8775.62     8808.61    204.04 o 
   9   3  10       64.35       61.27     21.25 o 
  10   3  10     2774.14     2912.86     99.75 o 
 -13   4  10      319.78      285.39     30.42 o 
 -12   4  10     4074.09     4229.03    138.99 o 
 -11   4  10      392.12      384.35     14.62 o 
 -10   4  10     8728.32     8686.21    155.92 o 
  -9   4  10       76.94       58.23      6.35 o 
  -8   4  10     3099.66     2978.21     45.69 o 
  -7   4  10       46.82       34.37     10.36 o 
  -6   4  10     7775.69     7603.67    109.90 o 
  -5   4  10      446.47      439.03     18.42 o 
  -4   4  10     5830.19     5862.90     55.63 o 
  -3   4  10     1127.58     1172.83     27.53 o 
  -2   4  10     3232.78     3351.40     40.09 o 
  -1   4  10      482.29      482.15     13.44 o 
   0   4  10     3696.75     3590.08     46.92 o 
   1   4  10      956.82      979.12     27.27 o 
   2   4  10       28.79       98.47     20.24 o 
   3   4  10        6.28       21.84     11.96 o 
   4   4  10     2610.36     2812.96     57.14 o 
   5   4  10       82.26       90.14     14.36 o 
   6   4  10      188.48      166.47     19.67 o 
   7   4  10       54.17       45.83     18.20 o 
   8   4  10      570.68      596.66     45.65 o 
   9   4  10       87.85      101.69     18.50 o 
  10   4  10       35.48       30.18     16.56 o 
 -13   5  10       87.70       85.26     55.98 o 
 -12   5  10     1050.33     1062.27    113.35 o 
 -11   5  10        2.74        0.22     14.51 o 
 -10   5  10       37.20       30.05      8.96 o 
  -9   5  10      316.08      315.57     18.16 o 
  -8   5  10     3724.74     3644.45     79.80 o 
  -7   5  10      296.37      313.37     17.40 o 
  -6   5  10     4373.16     4205.91    154.38 o 
  -5   5  10     3908.44     3858.34     62.62 o 
  -4   5  10     1650.09     1514.22     32.46 o 
  -3   5  10        9.08       18.59      9.89 o 
  -2   5  10    14534.43    14406.88    202.75 o 
  -1   5  10       21.46       33.96      7.94 o 
   0   5  10     3439.15     3378.97     46.32 o 
   1   5  10     1825.18     1797.97     33.48 o 
   2   5  10    14213.36    14094.25    278.53 o 
   3   5  10       33.45       40.14     14.18 o 
   4   5  10    12398.43    12176.18    255.73 o 
   5   5  10        3.56       -1.11     11.19 o 
   6   5  10     1730.05     1716.45     45.89 o 
   7   5  10       36.75       35.86     13.72 o 
   8   5  10     4503.89     4576.30    107.60 o 
   9   5  10       64.23       47.18     15.08 o 
  10   5  10     1614.68     1738.18    100.21 o 
 -13   6  10      375.30      337.47     86.64 o 
 -12   6  10     2851.64     2917.58    142.82 o 
 -11   6  10       10.53       33.80     22.92 o 
 -10   6  10     7966.99     7358.25    426.32 o 
  -9   6  10      496.35      514.90     35.98 o 
  -8   6  10     2597.21     2562.14     74.12 o 
  -7   6  10       44.40       28.85     11.92 o 
  -6   6  10    11245.72    11204.71    195.50 o 
  -5   6  10       29.22       29.39     12.88 o 
  -4   6  10     2332.97     2303.24     45.53 o 
  -3   6  10      237.46      245.66     16.14 o 
  -2   6  10     1100.46     1149.32     30.98 o 
  -1   6  10     1223.10     1215.08     23.51 o 
   0   6  10     4168.42     4158.10     64.46 o 
   1   6  10      412.38      449.59     19.33 o 
   2   6  10        1.77       25.34     12.61 o 
   3   6  10       18.65       33.00     11.54 o 
   4   6  10      164.74      214.17     24.07 o 
   5   6  10      696.03      685.23     36.25 o 
   6   6  10       91.14      125.29     16.08 o 
   7   6  10      160.96      157.58     19.05 o 
   8   6  10      498.61      478.54     38.84 o 
   9   6  10      382.61      315.05     35.54 o 
  10   6  10        8.38       -5.42     28.98 o 
 -12   7  10      599.83      655.16     68.44 o 
 -11   7  10        0.87        5.17     26.61 o 
 -10   7  10      471.90      420.94     52.27 o 
  -9   7  10       26.75       47.33     12.04 o 
  -8   7  10     1516.96     1420.23     63.39 o 
  -7   7  10     1556.05     1493.68     49.17 o 
  -6   7  10     4764.91     4587.65     86.88 o 
  -5   7  10      345.83      340.08     19.18 o 
  -4   7  10     3333.16     3147.78     70.94 o 
  -3   7  10      415.19      444.65     20.13 o 
  -2   7  10    17892.19    17439.68    240.11 o 
  -1   7  10      252.41      241.53      9.70 o 
   0   7  10     7133.01     7252.55    129.32 o 
   1   7  10     3163.88     3099.76     58.30 o 
   2   7  10     5256.07     4961.25    111.98 o 
   3   7  10      531.58      523.07     24.65 o 
   4   7  10     6235.90     6288.06    119.89 o 
   5   7  10      211.07      258.88     20.71 o 
   6   7  10     2272.60     2416.56     82.49 o 
   7   7  10      824.58      812.55     42.19 o 
   8   7  10     3841.79     3842.01    135.78 o 
   9   7  10        2.30       36.57     29.11 o 
 -12   8  10     4340.27     4875.55    236.98 o 
 -11   8  10      124.40      108.18     34.66 o 
 -10   8  10     5530.60     5375.70    308.08 o 
  -9   8  10      676.47      609.09     34.13 o 
  -8   8  10     2297.90     2212.34     74.99 o 
  -7   8  10       34.45       33.74     12.58 o 
  -6   8  10     9682.28     9583.30    220.73 o 
  -5   8  10       53.87       70.34     15.84 o 
  -4   8  10     3041.36     3048.95     63.11 o 
  -3   8  10     1292.89     1358.37     58.05 o 
  -2   8  10     1099.59     1272.57     40.86 o 
  -1   8  10      399.13      414.73     20.97 o 
   0   8  10     6409.24     6277.47    133.80 o 
   1   8  10     1452.85     1465.16     39.47 o 
   2   8  10       68.19       91.69     11.22 o 
   3   8  10      110.00      130.06     17.60 o 
   4   8  10       67.96       96.25     16.73 o 
   5   8  10      383.92      445.98     27.83 o 
   6   8  10      223.23      229.14     21.66 o 
   7   8  10     1134.58     1107.72     50.24 o 
   8   8  10      342.45      378.74     42.49 o 
   9   8  10      320.15      303.88     41.53 o 
 -12   9  10      954.48      938.04    148.95 o 
 -11   9  10       22.79       46.49     36.79 o 
 -10   9  10      429.68      389.81     26.42 o 
  -9   9  10      634.57      596.45     58.69 o 
  -8   9  10     1080.63     1053.28     41.51 o 
  -7   9  10      498.50      529.80     38.32 o 
  -6   9  10     3310.70     3137.91     96.37 o 
  -5   9  10      719.37      683.84     33.03 o 
  -4   9  10     4037.41     3939.47     95.71 o 
  -3   9  10      108.65      103.44     19.10 o 
  -2   9  10     5885.16     5612.25    187.67 o 
  -1   9  10       20.24       26.04      7.94 o 
   0   9  10     5544.69     5364.52    110.89 o 
   1   9  10     1239.77     1283.47     44.92 o 
   2   9  10     4779.15     4663.10     73.47 o 
   3   9  10      632.46      609.81     26.61 o 
   4   9  10     5188.67     5087.63    103.10 o 
   5   9  10     1132.63     1174.73     37.76 o 
   6   9  10     2678.08     2730.21     85.10 o 
   7   9  10      228.82      258.19     23.53 o 
   8   9  10     3100.67     3085.67    107.53 o 
 -11  10  10      159.05      152.52     49.85 o 
 -10  10  10     2756.36     2877.43    105.23 o 
  -9  10  10      705.26      659.73     44.17 o 
  -8  10  10     3003.08     2813.27    122.91 o 
  -7  10  10      224.43      189.42     23.12 o 
  -6  10  10     5487.33     5522.05    215.39 o 
  -5  10  10      119.32      153.59     23.12 o 
  -4  10  10     3146.51     3288.99     96.33 o 
  -3  10  10      956.25      987.28     49.32 o 
  -2  10  10     1834.31     1850.91     75.48 o 
  -1  10  10      813.18      813.55     27.79 o 
   0  10  10     2552.12     2497.99     43.29 o 
   1  10  10      380.40      428.96     18.37 o 
   2  10  10      244.38      249.67     15.34 o 
   3  10  10       27.78       27.19     11.26 o 
   4  10  10       25.06       53.09     14.99 o 
   5  10  10      433.38      402.42     27.19 o 
   6  10  10        6.24       30.40     16.90 o 
   7  10  10       71.58       58.79     21.01 o 
   8  10  10      241.34      244.28     34.79 o 
 -10  11  10      763.17      906.78     52.90 o 
  -9  11  10      790.70      826.95     53.31 o 
  -8  11  10      184.81      221.48     27.07 o 
  -7  11  10       51.05       74.45     17.43 o 
  -6  11  10     2258.36     2245.67     71.63 o 
  -5  11  10     1256.06     1305.99     55.93 o 
  -4  11  10     1883.98     1918.36     72.66 o 
  -3  11  10      255.12      205.19     28.96 o 
  -2  11  10     1783.63     1956.02     81.91 o 
  -1  11  10       22.33        7.96      9.15 o 
   0  11  10     4087.26     3939.54    102.60 o 
   1  11  10     1067.39     1100.17     29.48 o 
   2  11  10     3616.71     3569.76     72.21 o 
   3  11  10       92.09       72.97     14.01 o 
   4  11  10     4654.75     4387.82    114.84 o 
   5  11  10      381.33      437.83     32.70 o 
   6  11  10     3224.50     3124.23    146.23 o 
   7  11  10      119.61      127.66     26.99 o 
 -10  12  10     1495.01     1609.74     83.25 o 
  -9  12  10      521.08      549.03     58.91 o 
  -8  12  10     2073.13     2211.75    100.08 o 
  -7  12  10      241.38      236.83     27.43 o 
  -6  12  10     3115.24     3079.30     79.90 o 
  -5  12  10      372.35      386.20     28.33 o 
  -4  12  10     3849.90     4009.79    112.75 o 
  -3  12  10     1446.16     1529.49     61.54 o 
  -2  12  10     2030.34     2111.86     70.34 o 
  -1  12  10      154.73      174.74     12.70 o 
   0  12  10      103.82      123.66     10.61 o 
   1  12  10      144.85      127.70     18.63 o 
   2  12  10      106.44      140.31     17.40 o 
   3  12  10      216.16      172.32     16.00 o 
   4  12  10       37.55       58.34     17.76 o 
   5  12  10      237.44      232.24     27.74 o 
   6  12  10        4.85        1.56     19.41 o 
  -9  13  10      164.52      115.97     34.98 o 
  -8  13  10      726.67      694.65     53.67 o 
  -7  13  10      102.11      156.94     25.99 o 
  -6  13  10     1016.65      975.93     41.50 o 
  -5  13  10      722.84      751.29     37.91 o 
  -4  13  10     2245.67     2320.87     90.14 o 
  -3  13  10      130.44      156.06     30.77 o 
  -2  13  10     1338.87     1441.17     80.74 o 
  -1  13  10        2.05        8.45     13.48 o 
   0  13  10     2559.30     2454.19     73.08 o 
   1  13  10      808.95      827.59     42.58 o 
   2  13  10     3356.47     3176.61     93.52 o 
   3  13  10       77.08       71.15     14.67 o 
   4  13  10     2033.89     2005.95     57.22 o 
   5  13  10      149.40      185.12     25.29 o 
   6  13  10     2927.06     3036.34    107.63 o 
  -8  14  10     2537.41     2641.63    184.56 o 
  -7  14  10       88.56       72.64     17.50 o 
  -6  14  10     1291.10     1350.48     84.03 o 
  -5  14  10        9.86       12.48     14.67 o 
  -4  14  10     1249.81     1321.08     71.20 o 
  -3  14  10      629.22      660.73     60.88 o 
  -2  14  10      678.08      745.57     50.96 o 
  -1  14  10       23.45        9.89     21.17 o 
   0  14  10      382.58      389.91     30.70 o 
   1  14  10       71.25       74.81     12.17 o 
   2  14  10      253.01      258.99     17.81 o 
   3  14  10      306.92      289.83     22.05 o 
   4  14  10        3.76        8.78     19.82 o 
  -6  15  10      660.34      667.96     88.88 o 
  -5  15  10      494.41      573.76     53.73 o 
  -4  15  10     2115.81     2390.92     93.14 o 
  -3  15  10       99.39      147.21     38.66 o 
  -2  15  10     1947.14     2009.23     79.66 o 
  -1  15  10        6.56       32.25     29.74 o 
   0  15  10     2169.93     2237.20    110.15 o 
   1  15  10      876.14      852.18     27.29 o 
   2  15  10     1714.40     1664.90     49.33 o 
   3  15  10       14.81       27.22     15.50 o 
  -3  16  10      440.68      453.72     50.82 o 
  -2  16  10      434.18      453.43     53.11 o 
  -1  16  10       76.80       74.67     29.90 o 
   0  16  10       56.13       71.90     24.15 o 
 -13   0  11      865.21      887.20     56.51 o 
 -11   0  11     2309.05     2271.68     75.48 o 
  -9   0  11    13763.94    13326.39    438.75 o 
  -7   0  11     2956.07     2824.28     55.74 o 
  -5   0  11    15878.75    16009.75    272.21 o 
  -3   0  11    12320.94    12127.47    229.36 o 
  -1   0  11     6038.97     6149.68    107.23 o 
   1   0  11    17251.85    17785.61    415.92 o 
   3   0  11     2499.81     2441.29     68.23 o 
   5   0  11     3944.62     4115.13    113.30 o 
   7   0  11     3327.07     3560.97     99.91 o 
   9   0  11      792.76      883.17     48.82 o 
 -13   1  11     5916.30     5949.37    109.64 o 
 -12   1  11       22.36       19.27      9.62 o 
 -11   1  11      897.53      921.35     22.48 o 
 -10   1  11       17.79       16.21     11.08 o 
  -9   1  11     5580.09     5664.02     87.10 o 
  -8   1  11      246.17      255.06      9.78 o 
  -7   1  11     5093.72     5058.13     56.17 o 
  -6   1  11      378.64      361.93     10.54 o 
  -5   1  11      200.52      229.30      9.47 o 
  -4   1  11       61.54       57.58      7.64 o 
  -3   1  11     9284.85     9073.94    115.63 o 
  -2   1  11      623.62      628.84     18.47 o 
  -1   1  11      842.93      889.87     22.23 o 
   0   1  11      597.01      611.10     19.59 o 
   1   1  11      190.73      383.18     35.65 o 
   2   1  11       62.22       72.65     11.56 o 
   3   1  11      267.43      282.22     16.06 o 
   4   1  11      353.49      339.14     20.92 o 
   5   1  11     5885.19     5832.33    113.62 o 
   6   1  11        1.48        6.33     12.46 o 
   7   1  11      102.73       66.82     18.13 o 
   8   1  11        0.10       10.43     14.87 o 
   9   1  11     1110.27     1233.08     50.32 o 
  10   1  11        1.11       -9.37     14.27 o 
 -13   2  11     1517.53     1549.71     45.41 o 
 -12   2  11      217.11      208.45     21.51 o 
 -11   2  11     1774.65     1782.94     36.69 o 
 -10   2  11       42.84       41.26      7.07 o 
  -9   2  11     9638.79     9401.62    163.06 o 
  -8   2  11       89.65       89.27      7.43 o 
  -7   2  11     2598.39     2607.08     45.49 o 
  -6   2  11        3.05       14.11      5.79 o 
  -5   2  11    16009.09    15665.88    202.93 o 
  -4   2  11        6.56        7.20      5.14 o 
  -3   2  11    15840.92    15594.92    202.94 o 
  -2   2  11      318.17      311.80     10.58 o 
  -1   2  11     8993.31     9031.80    117.18 o 
   0   2  11        0.26        1.37      6.53 o 
   1   2  11    19332.43    19484.93    308.13 o 
   2   2  11      305.62      320.19     16.39 o 
   3   2  11     3495.41     3453.70     65.00 o 
   4   2  11       36.10       34.17     14.30 o 
   5   2  11     6091.13     6103.33    117.96 o 
   6   2  11       60.44       61.78     15.23 o 
   7   2  11     4045.00     4214.37     93.91 o 
   8   2  11       59.10       56.05     23.69 o 
   9   2  11      990.73     1046.22     45.83 o 
  10   2  11        1.83       11.13     16.44 o 
 -13   3  11     4616.23     4642.17    115.70 o 
 -12   3  11       50.95       49.34     35.80 o 
 -11   3  11      790.23      816.23     35.59 o 
 -10   3  11        2.40       -2.25      8.50 o 
  -9   3  11     3026.53     3051.23     42.06 o 
  -8   3  11       30.22       28.60      5.78 o 
  -7   3  11     3231.14     3193.79     44.69 o 
  -6   3  11        8.49        8.83      5.97 o 
  -5   3  11        1.30       11.67      5.70 o 
  -4   3  11      681.37      638.54     12.08 o 
  -3   3  11     4212.47     4161.37     47.17 o 
  -2   3  11      193.81      205.78     12.23 o 
  -1   3  11       34.46       37.50      6.97 o 
   0   3  11      345.85      369.16     17.55 o 
   1   3  11      643.86      881.93     38.85 o 
   2   3  11      217.55      257.41     17.97 o 
   3   3  11      201.06      225.69     18.18 o 
   4   3  11      811.64      780.38     30.17 o 
   5   3  11     3179.89     3184.79     75.83 o 
   6   3  11       49.92       46.31     16.18 o 
   7   3  11      171.71      154.17     19.62 o 
   8   3  11      424.23      393.11     32.15 o 
   9   3  11     1364.16     1281.80     63.14 o 
  10   3  11       17.08       32.78     19.32 o 
 -13   4  11      868.88      924.58     49.67 o 
 -12   4  11      217.08      198.51     33.01 o 
 -11   4  11     1761.90     1800.61     63.40 o 
 -10   4  11       19.61       17.66      4.43 o 
  -9   4  11     7978.89     7803.27    133.59 o 
  -8   4  11      237.24      245.23     20.87 o 
  -7   4  11     2448.46     2372.03     59.96 o 
  -6   4  11      534.90      470.82     19.04 o 
  -5   4  11    10288.95    10224.82    125.90 o 
  -4   4  11        6.80       11.50      4.02 o 
  -3   4  11    16823.04    16546.10    211.64 o 
  -2   4  11     1114.78     1161.96     20.30 o 
  -1   4  11     8578.74     8408.92    105.15 o 
   0   4  11       13.22       17.89      7.30 o 
   1   4  11    24523.30    24305.32    506.55 o 
   2   4  11      257.10      254.65     16.81 o 
   3   4  11     3170.18     3254.46     58.40 o 
   4   4  11        2.71       -1.18     12.70 o 
   5   4  11     4105.78     4154.81     79.33 o 
   6   4  11      372.46      355.42     24.13 o 
   7   4  11     3388.20     3436.90     88.10 o 
   8   4  11       17.59       38.16     31.44 o 
   9   4  11      720.89      780.70     37.98 o 
  10   4  11        2.35      -14.52     14.52 o 
 -13   5  11     2917.88     3153.51    124.83 o 
 -12   5  11        0.15      -46.88     46.88 o 
 -11   5  11      543.51      632.21     70.03 o 
 -10   5  11      164.06      157.18     18.04 o 
  -9   5  11     3515.29     3481.26    108.15 o 
  -8   5  11      586.55      569.74     29.83 o 
  -7   5  11     1900.30     1856.29     44.26 o 
  -6   5  11     1432.78     1516.39     36.36 o 
  -5   5  11       17.52       15.56     11.57 o 
  -4   5  11     1656.75     1593.84     36.66 o 
  -3   5  11     3488.96     3441.53     47.01 o 
  -2   5  11      381.22      382.44     14.56 o 
  -1   5  11      156.67      206.41     11.82 o 
   0   5  11      353.43      362.12     14.30 o 
   1   5  11      126.30      233.40     15.38 o 
   2   5  11      641.52      584.35     20.80 o 
   3   5  11      145.24      150.22     18.28 o 
   4   5  11        6.49       -0.76     12.09 o 
   5   5  11     1756.96     1803.32     49.62 o 
   6   5  11      333.02      352.77     26.82 o 
   7   5  11      112.41      113.25     20.39 o 
   8   5  11      145.15      145.66     22.16 o 
   9   5  11     1356.46     1267.84     80.22 o 
 -12   6  11       86.55      112.56     36.20 o 
 -11   6  11      331.91      450.54     62.61 o 
 -10   6  11      113.13      101.01     29.95 o 
  -9   6  11     5500.58     5364.77    195.18 o 
  -8   6  11      232.68      230.29     20.94 o 
  -7   6  11     2397.49     2399.96     85.17 o 
  -6   6  11      681.37      603.62     25.02 o 
  -5   6  11    11398.68    11522.57    195.20 o 
  -4   6  11      240.81      216.80     18.03 o 
  -3   6  11    11860.68    11089.73    250.50 o 
  -2   6  11      307.10      343.35     24.84 o 
  -1   6  11     6246.46     6095.96     88.00 o 
   0   6  11       62.17       89.94     13.86 o 
   1   6  11    14947.88    15000.33    280.97 o 
   2   6  11      624.59      593.50     24.85 o 
   3   6  11     5968.60     6031.38    119.99 o 
   4   6  11      930.58      973.43     43.43 o 
   5   6  11     2661.71     2851.71     81.97 o 
   6   6  11      133.89      137.24     22.18 o 
   7   6  11     3271.32     3205.49     78.60 o 
   8   6  11      297.34      331.50     34.10 o 
   9   6  11      297.11      273.35     47.30 o 
 -12   7  11       65.76       75.57     36.79 o 
 -11   7  11     1002.34      933.05     77.74 o 
 -10   7  11      690.82      634.04     32.96 o 
  -9   7  11     1033.56     1101.82     38.10 o 
  -8   7  11      355.01      400.27     20.76 o 
  -7   7  11     2426.96     2471.76     58.80 o 
  -6   7  11      463.61      473.85     28.32 o 
  -5   7  11     3292.13     3325.45     74.45 o 
  -4   7  11      877.56      887.19     28.12 o 
  -3   7  11     3118.85     3166.56     60.67 o 
  -2   7  11     1162.48     1111.15     47.17 o 
  -1   7  11       18.41       25.33      6.35 o 
   0   7  11      853.47      825.93     26.39 o 
   1   7  11        6.42       88.36     19.84 o 
   2   7  11      734.97      742.45     27.51 o 
   3   7  11      366.51      397.88     23.20 o 
   4   7  11        1.90       12.33     12.85 o 
   5   7  11      898.20      968.69     42.66 o 
   6   7  11      189.21      171.14     25.87 o 
   7   7  11      213.32      256.66     29.91 o 
   8   7  11      189.01      144.66     20.39 o 
   9   7  11     1499.36     1475.96     84.31 o 
 -12   8  11      569.57      630.04     74.38 o 
 -11   8  11     1754.66     1562.80    240.05 o 
 -10   8  11      153.79      177.57     17.16 o 
  -9   8  11     3900.15     3697.08    150.70 o 
  -8   8  11       58.84       82.70     16.66 o 
  -7   8  11     3308.69     3324.10    113.75 o 
  -6   8  11      682.97      697.63     31.95 o 
  -5   8  11    11491.43    11141.79    248.86 o 
  -4   8  11       56.47       52.49     17.38 o 
  -3   8  11     6913.18     7045.71    142.38 o 
  -2   8  11      920.72      866.11     32.85 o 
  -1   8  11     5212.33     5108.11    103.87 o 
   0   8  11       77.50       80.45      9.56 o 
   1   8  11     9349.30     9119.34    132.33 o 
   2   8  11        4.93       64.82     19.56 o 
   3   8  11     3329.74     3316.63     71.33 o 
   4   8  11      745.02      825.24     38.27 o 
   5   8  11     4438.58     4476.59    154.52 o 
   6   8  11       16.65       44.41     15.19 o 
   7   8  11     1450.24     1490.95     50.71 o 
   8   8  11      463.86      446.73     64.23 o 
 -11   9  11     1129.98     1296.48    159.44 o 
 -10   9  11      866.64     1001.98     51.14 o 
  -9   9  11     1044.04      989.27     45.57 o 
  -8   9  11      673.58      652.98     29.16 o 
  -7   9  11     2280.07     2165.62     60.76 o 
  -6   9  11      941.02     1036.41     52.02 o 
  -5   9  11      372.37      380.35     23.99 o 
  -4   9  11      454.77      476.36     27.95 o 
  -3   9  11      444.59      413.10     29.99 o 
  -2   9  11      390.64      343.11     23.98 o 
  -1   9  11      187.75      207.89      8.61 o 
   0   9  11     1153.29     1179.66     34.74 o 
   1   9  11       15.80       40.86     14.79 o 
   2   9  11      605.71      633.91     26.28 o 
   3   9  11      772.28      787.61     27.59 o 
   4   9  11       32.58       30.73     11.56 o 
   5   9  11     1917.39     1967.70     47.88 o 
   6   9  11       47.81       22.58     12.25 o 
   7   9  11      285.09      243.43     20.28 o 
   8   9  11      205.76      233.80     30.35 o 
 -11  10  11     2266.33     2516.01    158.05 o 
 -10  10  11      118.79      159.52     28.83 o 
  -9  10  11     3191.56     3227.83    166.38 o 
  -8  10  11      266.53      276.56     20.77 o 
  -7  10  11     3441.81     3414.94    108.16 o 
  -6  10  11      863.74      846.44     42.97 o 
  -5  10  11     4527.96     4601.83     98.90 o 
  -4  10  11      998.54      970.00     37.33 o 
  -3  10  11     5716.71     5985.60    158.39 o 
  -2  10  11      940.88      988.52     58.05 o 
  -1  10  11     3479.10     3229.33    137.94 o 
   0  10  11        1.01       21.74      7.86 o 
   1  10  11     4602.85     4465.81     81.92 o 
   2  10  11        1.36       -2.31      8.51 o 
   3  10  11     2423.27     2555.91     56.50 o 
   4  10  11     1107.22     1086.68     34.51 o 
   5  10  11     1966.80     2003.62     52.05 o 
   6  10  11       68.94       88.84     22.48 o 
   7  10  11     2195.93     2167.76     74.04 o 
 -10  11  11      305.61      273.02     40.08 o 
  -9  11  11      794.37      823.86     52.12 o 
  -8  11  11      189.24      194.35     24.02 o 
  -7  11  11     1939.34     1878.42     53.75 o 
  -6  11  11      421.86      428.25     32.53 o 
  -5  11  11      481.20      524.03     33.81 o 
  -4  11  11       17.83       41.99     15.94 o 
  -3  11  11      151.63      170.25     28.41 o 
  -2  11  11        5.19        1.80     19.57 o 
  -1  11  11       20.21       16.74      8.38 o 
   0  11  11       91.07       97.26     11.54 o 
   1  11  11      190.11      226.47     17.62 o 
   2  11  11     1053.17     1027.74     33.60 o 
   3  11  11       47.69       74.50     22.32 o 
   4  11  11      146.27      141.31     21.07 o 
   5  11  11      628.14      559.65     40.50 o 
   6  11  11        0.72       39.55     31.36 o 
  -9  12  11     1338.52     1486.60     71.51 o 
  -8  12  11       70.83       64.62     21.72 o 
  -7  12  11     2123.17     2132.25    129.20 o 
  -6  12  11      715.49      679.48     48.32 o 
  -5  12  11     2783.38     2784.63     85.27 o 
  -4  12  11      308.56      354.52     38.71 o 
  -3  12  11     3397.19     3472.40    115.62 o 
  -2  12  11     1162.91     1246.36     59.97 o 
  -1  12  11     3206.42     2841.72    174.42 o 
   0  12  11        0.24       13.39      8.50 o 
   1  12  11     3935.60     3889.83    107.61 o 
   2  12  11        5.37        0.66     12.64 o 
   3  12  11     2946.60     2993.08     89.05 o 
   4  12  11      828.79      895.03     39.18 o 
   5  12  11     1170.08     1214.33     47.40 o 
   6  12  11       65.78       37.58     36.60 o 
  -8  13  11        5.66        5.89     18.20 o 
  -7  13  11      665.08      651.61    128.82 o 
  -6  13  11      218.85      259.14     26.49 o 
  -5  13  11      162.67      138.85     25.02 o 
  -4  13  11        5.17       51.40     22.69 o 
  -3  13  11       62.22       53.57     22.29 o 
  -2  13  11       70.39       59.77     24.28 o 
  -1  13  11       48.22       58.73     35.15 o 
   0  13  11      403.15      363.96     17.83 o 
   1  13  11       49.92       66.32     14.95 o 
   2  13  11      192.66      201.77     19.90 o 
   3  13  11      154.78      153.05     18.18 o 
   4  13  11       16.88        2.86     13.82 o 
   5  13  11       40.56       43.44     52.12 o 
  -7  14  11     1804.67     1777.10     74.40 o 
  -6  14  11      305.08      286.11     27.07 o 
  -5  14  11     2147.63     2270.97     81.70 o 
  -4  14  11        2.30        9.89     20.42 o 
  -3  14  11     2828.58     3000.07    105.01 o 
  -2  14  11     1213.62     1278.15     78.81 o 
  -1  14  11     3600.06     3775.55    147.77 o 
   0  14  11      145.41      151.49     27.41 o 
   1  14  11     2133.96     2186.26     98.41 o 
   2  14  11        0.62        8.20     11.89 o 
   3  14  11     2537.09     2557.78     67.97 o 
  -5  15  11      343.06      327.22     33.07 o 
  -4  15  11        0.04       10.52     27.97 o 
  -3  15  11       19.69       28.30     23.19 o 
  -2  15  11        0.58       -5.09     22.65 o 
  -1  15  11      175.83      245.61     36.76 o 
   0  15  11      135.93      144.76     31.61 o 
   1  15  11       41.39       53.13     22.39 o 
 -12   0  12      221.95      207.76     17.98 o 
 -10   0  12     2453.84     2640.10     63.02 o 
  -8   0  12        2.16       15.23      7.65 o 
  -6   0  12      895.92      848.04     29.93 o 
  -4   0  12        2.56       36.93     10.32 o 
  -2   0  12     1518.48     1663.03     44.80 o 
   0   0  12     1052.15     1033.52     43.12 o 
   2   0  12     7350.93     7442.89    169.57 o 
   4   0  12     2821.53     2796.51     89.36 o 
   6   0  12     1000.39     1191.16     68.65 o 
   8   0  12     4139.30     4165.58    158.69 o 
 -13   1  12        0.83        8.92     10.57 o 
 -12   1  12     4814.71     4937.97     79.09 o 
 -11   1  12       40.33       34.83      8.54 o 
 -10   1  12     2428.75     2468.96     46.78 o 
  -9   1  12      347.72      347.60     16.53 o 
  -8   1  12     7110.86     7183.73    107.28 o 
  -7   1  12       33.34       37.29      6.27 o 
  -6   1  12    15517.69    15089.98    203.53 o 
  -5   1  12        2.90       -0.95      4.60 o 
  -4   1  12     4219.77     4150.86     52.29 o 
  -3   1  12      472.94      468.41     13.58 o 
  -2   1  12    16666.27    16729.80    257.15 o 
  -1   1  12        7.33       23.51      7.44 o 
   0   1  12     4728.55     4649.30     74.29 o 
   1   1  12       18.31       27.31     10.10 o 
   2   1  12     4084.48     3913.57     73.97 o 
   3   1  12      325.63      334.31     21.16 o 
   4   1  12    10542.91    10695.56    176.18 o 
   5   1  12       22.34       11.84     14.42 o 
   6   1  12      778.35      857.83     35.84 o 
   7   1  12      178.64      149.29     20.91 o 
   8   1  12     1423.45     1565.14     52.95 o 
   9   1  12       20.23       42.86     17.51 o 
 -13   2  12      278.30      215.05     66.76 o 
 -12   2  12      209.37      263.09     31.94 o 
 -11   2  12      300.30      314.96     17.93 o 
 -10   2  12     1970.22     1989.91     33.44 o 
  -9   2  12       85.89       86.50      8.11 o 
  -8   2  12       18.13       36.16      6.42 o 
  -7   2  12      153.76      152.84     17.23 o 
  -6   2  12      289.84      308.17     19.54 o 
  -5   2  12      447.31      473.90     13.02 o 
  -4   2  12      955.14      960.94     18.07 o 
  -3   2  12      493.28      503.96     18.68 o 
  -2   2  12     4852.20     4809.64     69.65 o 
  -1   2  12      530.88      561.51     20.40 o 
   0   2  12      113.09      275.38     28.96 o 
   1   2  12       43.96       42.17     10.43 o 
   2   2  12     3229.29     3201.34     63.50 o 
   3   2  12       37.95       54.04     11.87 o 
   4   2  12      595.54      599.25     30.26 o 
   5   2  12      131.19       99.88     18.76 o 
   6   2  12     2793.93     2907.76     68.06 o 
   7   2  12       20.83       28.33     16.85 o 
   8   2  12     3719.89     3790.12    108.73 o 
   9   2  12        2.50      -18.71     25.71 o 
 -13   3  12       20.15        5.33     12.69 o 
 -12   3  12     5711.14     5942.05    184.73 o 
 -11   3  12        6.48       25.72     15.59 o 
 -10   3  12     3169.95     2959.80     90.22 o 
  -9   3  12      332.33      298.31      8.74 o 
  -8   3  12     4185.37     4176.69     50.08 o 
  -7   3  12      243.39      240.82      7.96 o 
  -6   3  12    18392.61    18065.95    282.44 o 
  -5   3  12      320.62      377.21     13.83 o 
  -4   3  12     4833.46     4637.93     56.60 o 
  -3   3  12       26.82       29.69      7.50 o 
  -2   3  12    14163.96    14155.94    187.86 o 
  -1   3  12      186.38      199.04     11.26 o 
   0   3  12     7822.38     7547.88    107.26 o 
   1   3  12        3.83        9.18      8.55 o 
   2   3  12     1317.16     1391.86     36.17 o 
   3   3  12       10.70       22.67     11.60 o 
   4   3  12     5787.50     5763.84    108.32 o 
   5   3  12        7.97        9.98     14.30 o 
   6   3  12      748.70      742.08     36.39 o 
   7   3  12       35.36       18.80     14.68 o 
   8   3  12     1826.12     1819.44     64.55 o 
   9   3  12       63.28       42.50     18.84 o 
 -13   4  12      279.43      261.31     47.28 o 
 -12   4  12      341.28      367.85     52.58 o 
 -11   4  12      181.27      175.85     28.31 o 
 -10   4  12     1593.28     1628.10     63.11 o 
  -9   4  12      405.83      388.11     20.32 o 
  -8   4  12      756.29      747.33     36.32 o 
  -7   4  12      393.88      412.16     19.83 o 
  -6   4  12        9.71       11.08     13.69 o 
  -5   4  12      306.28      282.15     10.28 o 
  -4   4  12     1113.75     1116.06     32.11 o 
  -3   4  12      624.91      573.17     18.60 o 
  -2   4  12     3310.86     3354.31     55.01 o 
  -1   4  12       17.84       22.07      7.84 o 
   0   4  12        3.59       69.93     10.30 o 
   1   4  12     1088.37     1072.07     29.88 o 
   2   4  12     6677.53     6527.54    111.16 o 
   3   4  12      152.70      129.32     15.03 o 
   4   4  12      664.72      717.00     35.99 o 
   5   4  12      170.71      192.85     22.08 o 
   6   4  12     1194.50     1197.38     60.10 o 
   7   4  12        0.21        3.50     14.25 o 
   8   4  12     3605.09     3522.67    151.90 o 
   9   4  12       12.03       23.55     24.57 o 
 -12   5  12     3218.23     3436.63    132.81 o 
 -11   5  12      232.97      214.89     24.18 o 
 -10   5  12     2427.18     2500.20     82.25 o 
  -9   5  12      534.61      598.54     27.84 o 
  -8   5  12     9296.45     8874.13    207.03 o 
  -7   5  12     1037.91     1039.96     42.73 o 
  -6   5  12    19145.95    18506.49    494.28 o 
  -5   5  12      437.96      473.80     23.85 o 
  -4   5  12     5404.11     5298.00     95.53 o 
  -3   5  12      104.47      105.20     10.48 o 
  -2   5  12    11263.41    11021.05    143.03 o 
  -1   5  12      674.03      684.60     18.99 o 
   0   5  12     4817.76     4719.58     73.74 o 
   1   5  12     1541.26     1558.83     35.87 o 
   2   5  12     4095.04     4086.67     70.61 o 
   3   5  12       45.25       32.27     11.33 o 
   4   5  12     3649.01     3773.69     99.20 o 
   5   5  12        0.35       -1.56     16.22 o 
   6   5  12      547.33      573.77     31.09 o 
   7   5  12        0.97       15.19     16.51 o 
   8   5  12     1081.93     1175.49     59.53 o 
   9   5  12      141.67      105.58     27.29 o 
 -12   6  12      150.03      202.28     61.03 o 
 -11   6  12        1.77       -1.64     10.60 o 
 -10   6  12     1211.75     1204.41     68.38 o 
  -9   6  12       64.44       66.47     13.62 o 
  -8   6  12      216.88      234.53     23.15 o 
  -7   6  12       22.68       49.57     12.66 o 
  -6   6  12      289.05      296.91     25.53 o 
  -5   6  12      333.02      352.69     19.67 o 
  -4   6  12       80.87       82.02     13.83 o 
  -3   6  12      993.89      863.84     27.30 o 
  -2   6  12     3373.53     3350.83     73.64 o 
  -1   6  12      311.20      328.40     14.85 o 
   0   6  12       10.17       80.05     15.40 o 
   1   6  12       19.58       27.15     12.82 o 
   2   6  12     1547.42     1617.31     45.86 o 
   3   6  12       75.43       46.34     14.02 o 
   4   6  12     1982.25     2029.84     67.26 o 
   5   6  12      756.86      862.68     45.28 o 
   6   6  12      400.52      480.35     34.78 o 
   7   6  12      191.44      226.31     29.13 o 
   8   6  12     3627.17     3679.58    127.28 o 
 -12   7  12     3341.70     3649.10    177.84 o 
 -11   7  12        0.27       11.90     17.81 o 
 -10   7  12     2975.34     2749.83    137.71 o 
  -9   7  12      615.27      622.19     48.08 o 
  -8   7  12     3704.31     3708.77    139.10 o 
  -7   7  12      405.65      419.76     22.80 o 
  -6   7  12     7570.00     7597.07    181.83 o 
  -5   7  12        3.64       -7.34     13.96 o 
  -4   7  12     6631.92     6720.33    129.08 o 
  -3   7  12     1604.95     1586.71     55.53 o 
  -2   7  12     8933.87     8248.39    264.73 o 
  -1   7  12      152.21      141.42     15.56 o 
   0   7  12     6339.33     6321.67    112.48 o 
   1   7  12     2476.29     2468.80     73.64 o 
   2   7  12     1417.18     1531.10     45.24 o 
   3   7  12        2.30       24.40     13.08 o 
   4   7  12     2946.48     3129.02     75.60 o 
   5   7  12       27.57       17.40     18.96 o 
   6   7  12     1049.98     1125.43     55.97 o 
   7   7  12      408.82      425.18     42.56 o 
   8   7  12      606.42      558.63     64.41 o 
 -11   8  12        1.53      -20.38     20.38 o 
 -10   8  12     1272.37     1311.73     50.96 o 
  -9   8  12      158.74      136.43     17.03 o 
  -8   8  12       95.47      134.57     23.71 o 
  -7   8  12      177.13      156.27     19.01 o 
  -6   8  12       40.98       27.16     14.47 o 
  -5   8  12      294.09      308.15     24.12 o 
  -4   8  12     1629.94     1651.97     64.33 o 
  -3   8  12       18.96       22.22     13.39 o 
  -2   8  12     1257.79     1119.49     53.28 o 
  -1   8  12      851.67      834.67     47.76 o 
   0   8  12        6.39       89.87     12.40 o 
   1   8  12       12.66       19.30      9.38 o 
   2   8  12     2040.93     2139.10     56.77 o 
   3   8  12        1.08       16.96     12.64 o 
   4   8  12     1352.93     1438.53     51.46 o 
   5   8  12      573.45      610.10     32.12 o 
   6   8  12     1449.82     1464.47     68.10 o 
   7   8  12       15.02       30.55     15.90 o 
 -11   9  12        3.39        2.57     28.88 o 
 -10   9  12     3994.52     4004.72    137.35 o 
  -9   9  12     1323.43     1358.73     75.23 o 
  -8   9  12     2711.73     2681.74     64.85 o 
  -7   9  12      203.10      195.34     20.01 o 
  -6   9  12     6678.18     6653.83    218.33 o 
  -5   9  12      333.80      323.10     29.97 o 
  -4   9  12     2982.93     3054.51     94.58 o 
  -3   9  12      103.79      101.15     19.49 o 
  -2   9  12     5839.22     5832.70    174.76 o 
  -1   9  12       16.70       21.60      9.06 o 
   0   9  12     4313.55     4163.49    103.58 o 
   1   9  12     1066.92     1037.23     38.26 o 
   2   9  12     2212.49     2353.19     52.20 o 
   3   9  12       97.22      103.38     14.37 o 
   4   9  12     2323.46     2328.05     56.68 o 
   5   9  12      145.50      123.99     18.54 o 
   6   9  12      390.26      466.25     25.44 o 
   7   9  12       39.45       46.70     14.56 o 
 -10  10  12      241.42      196.11     33.60 o 
  -9  10  12       12.65       16.06     16.42 o 
  -8  10  12       17.29       24.92     13.67 o 
  -7  10  12       18.42       19.45     18.01 o 
  -6  10  12        6.85       12.95     16.73 o 
  -5  10  12      569.65      628.73     32.30 o 
  -4  10  12       15.37       24.86     16.14 o 
  -3  10  12      490.37      579.83     42.51 o 
  -2  10  12     1221.66     1128.41     50.12 o 
  -1  10  12       32.82       24.89     12.04 o 
   0  10  12     1236.63     1183.29     55.44 o 
   1  10  12      484.78      525.90     24.31 o 
   2  10  12     1577.68     1554.69     47.22 o 
   3  10  12        8.00       10.72     10.95 o 
   4  10  12     1074.23     1056.09     60.04 o 
   5  10  12      550.23      525.14     27.90 o 
   6  10  12     1081.80     1051.85     51.89 o 
  -9  11  12      482.62      441.08     29.63 o 
  -8  11  12     2778.41     2783.95    150.47 o 
  -7  11  12      118.12      149.20     21.45 o 
  -6  11  12     4863.96     4849.35    170.88 o 
  -5  11  12       94.66      115.67     22.29 o 
  -4  11  12     3638.95     3594.48     95.70 o 
  -3  11  12       43.28       45.48     20.54 o 
  -2  11  12     1722.72     1824.46     88.54 o 
  -1  11  12       98.68       91.12     17.41 o 
   0  11  12     2469.13     2500.97     68.93 o 
   1  11  12      231.87      226.69     16.24 o 
   2  11  12     2616.96     2511.98     89.34 o 
   3  11  12      122.84      154.60     36.66 o 
   4  11  12     1712.93     1700.77     82.81 o 
   5  11  12        1.91       18.37     21.64 o 
  -8  12  12      109.71      100.47     24.85 o 
  -7  12  12      125.21      122.11     20.29 o 
  -6  12  12       73.18       68.33     22.67 o 
  -5  12  12      559.57      621.04     44.03 o 
  -4  12  12       23.26       18.68     18.29 o 
  -3  12  12      708.61      733.77     88.19 o 
  -2  12  12      104.33      119.75     25.42 o 
  -1  12  12      195.73      243.94     35.74 o 
   0  12  12      557.12      522.60     23.31 o 
   1  12  12       29.63       36.90     10.43 o 
   2  12  12      676.13      703.72     32.75 o 
   3  12  12       50.88       39.74     20.14 o 
   4  12  12      916.93      892.40     73.56 o 
  -7  13  12        1.09        0.00     14.44 o 
  -6  13  12     2343.92     2309.50    177.27 o 
  -5  13  12      125.16      135.48     29.75 o 
  -4  13  12     2853.88     2857.54     89.23 o 
  -3  13  12      794.40      857.07     52.73 o 
  -2  13  12     2511.41     2650.56    110.68 o 
  -1  13  12        3.00       -7.68     18.57 o 
   0  13  12     2346.72     2351.58     94.36 o 
   1  13  12      648.27      697.83     32.00 o 
   2  13  12     1663.47     1605.36     62.34 o 
   3  13  12        3.20        4.87     14.77 o 
  -5  14  12      167.46      186.12     30.04 o 
  -4  14  12      174.42      119.38     52.85 o 
  -3  14  12      401.06      387.71     45.62 o 
  -2  14  12       43.26       66.56     35.57 o 
  -1  14  12      258.91      309.08     36.49 o 
   0  14  12      537.19      540.47     43.32 o 
   1  14  12      124.24       74.76     28.88 o 
   2  14  12      383.91      427.44     44.67 o 
 -11   0  13     1261.80     1400.12     54.35 o 
  -9   0  13     9581.18     9741.07    233.58 o 
  -7   0  13     2119.20     2031.53     44.15 o 
  -5   0  13     4467.96     4372.10     80.70 o 
  -3   0  13    10236.79    10124.88    189.75 o 
  -1   0  13      945.05      989.73     31.88 o 
   1   0  13     5323.51     5357.75    128.50 o 
   3   0  13     2247.45     2280.55     75.50 o 
   5   0  13      174.55      245.02     42.83 o 
   7   0  13     1124.02     1233.23     60.67 o 
 -12   1  13        4.29        6.30      9.42 o 
 -11   1  13      245.65      259.94     11.30 o 
 -10   1  13        8.82        6.62      6.87 o 
  -9   1  13       44.62       60.42      8.70 o 
  -8   1  13        5.95       -0.34      6.31 o 
  -7   1  13      353.95      362.45     12.31 o 
  -6   1  13       13.10       20.73      5.51 o 
  -5   1  13     9074.18     8636.48    132.11 o 
  -4   1  13      191.19      199.09     15.63 o 
  -3   1  13      145.26      170.90     10.99 o 
  -2   1  13      565.05      564.55     18.63 o 
  -1   1  13     5121.19     5017.90     76.04 o 
   0   1  13        0.18       11.15      8.45 o 
   1   1  13     8804.79     8623.14    131.41 o 
   2   1  13      250.71      251.86     17.39 o 
   3   1  13     1281.46     1337.49     39.85 o 
   4   1  13       13.83        7.74     12.33 o 
   5   1  13     8417.82     8632.51    168.34 o 
   6   1  13       13.57       28.70     14.55 o 
   7   1  13     2330.46     2271.72     66.11 o 
   8   1  13       61.95       64.93     20.55 o 
 -12   2  13      311.25      273.09     33.96 o 
 -11   2  13     2178.09     2297.72     68.87 o 
 -10   2  13       97.83       98.97     14.69 o 
  -9   2  13     8347.92     8225.73    124.25 o 
  -8   2  13      158.97      133.71     10.44 o 
  -7   2  13     3435.72     3324.44     44.99 o 
  -6   2  13      284.10      268.07      9.98 o 
  -5   2  13     3362.10     3254.83     38.39 o 
  -4   2  13       85.08       98.68      8.14 o 
  -3   2  13     5604.94     5538.97     77.36 o 
  -2   2  13      354.32      335.08     15.20 o 
  -1   2  13     1030.61     1019.10     31.70 o 
   0   2  13       35.26       29.89     13.72 o 
   1   2  13     5622.26     5826.13     99.05 o 
   2   2  13       31.91       38.56     11.61 o 
   3   2  13      548.21      651.45     29.73 o 
   4   2  13       20.84       23.73     12.11 o 
   5   2  13      443.48      486.86     35.01 o 
   6   2  13      145.08      156.17     21.23 o 
   7   2  13      343.72      359.15     26.65 o 
   8   2  13        3.17       -1.99     15.67 o 
 -12   3  13        0.27       20.65     22.34 o 
 -11   3  13      412.16      475.49     47.48 o 
 -10   3  13       22.82       40.43     15.43 o 
  -9   3  13      374.45      431.23     20.84 o 
  -8   3  13      256.69      204.57      6.80 o 
  -7   3  13        4.56       26.35      7.06 o 
  -6   3  13      188.00      180.66      8.16 o 
  -5   3  13     8032.01     7856.28     93.23 o 
  -4   3  13      295.85      325.52     10.45 o 
  -3   3  13     1945.10     1832.72     28.75 o 
  -2   3  13       34.32       28.83      9.78 o 
  -1   3  13     5584.36     5506.73     79.79 o 
   0   3  13       55.27       71.92     11.69 o 
   1   3  13     6751.25     6850.71    114.33 o 
   2   3  13       28.08       34.96     11.61 o 
   3   3  13     1426.41     1408.32     40.74 o 
   4   3  13       76.09       78.34     14.92 o 
   5   3  13     5385.50     5582.11    114.47 o 
   6   3  13        0.52        0.18     14.29 o 
   7   3  13     2089.40     2185.10     75.10 o 
   8   3  13      163.79      154.91     32.85 o 
 -12   4  13      195.60      160.94     33.27 o 
 -11   4  13     1584.31     1659.10     72.31 o 
 -10   4  13        0.55        1.39     10.66 o 
  -9   4  13     8604.66     8400.00    205.78 o 
  -8   4  13      195.77      182.87     19.33 o 
  -7   4  13     2729.81     2571.52     57.38 o 
  -6   4  13       70.64       81.10     12.74 o 
  -5   4  13     5325.30     4972.88     92.12 o 
  -4   4  13       70.34      101.34      7.31 o 
  -3   4  13     5886.21     5690.67     67.86 o 
  -2   4  13      180.84      162.98     10.51 o 
  -1   4  13     2126.83     2153.36     39.28 o 
   0   4  13        1.38        7.33      8.27 o 
   1   4  13     8205.35     8293.45    137.81 o 
   2   4  13      214.76      222.87     17.41 o 
   3   4  13      199.86      220.90     19.38 o 
   4   4  13      181.10      195.07     20.59 o 
   5   4  13      226.18      249.60     26.23 o 
   6   4  13      147.18      122.30     30.48 o 
   7   4  13      420.22      447.20     46.41 o 
   8   4  13        0.92       12.92     21.00 o 
 -12   5  13       19.98        0.23     21.18 o 
 -11   5  13       61.72       68.35     18.68 o 
 -10   5  13      213.54      209.27     20.15 o 
  -9   5  13      377.70      415.77     22.78 o 
  -8   5  13     1010.83      965.54     35.85 o 
  -7   5  13      279.87      304.00     20.92 o 
  -6   5  13      391.97      408.04     22.34 o 
  -5   5  13     3325.84     3255.88     62.82 o 
  -4   5  13       83.32       66.16     10.28 o 
  -3   5  13      637.64      546.47     15.19 o 
  -2   5  13       91.35       76.69      9.75 o 
  -1   5  13     2941.85     2929.87     54.02 o 
   0   5  13      419.32      398.93     19.35 o 
   1   5  13     4235.25     4141.74     75.67 o 
   2   5  13      330.32      308.05     21.07 o 
   3   5  13     2941.99     2949.99     67.08 o 
   4   5  13       37.67       39.93     17.50 o 
   5   5  13     4463.80     4572.97    129.42 o 
   6   5  13        6.36       20.19     19.04 o 
   7   5  13     1521.28     1666.92     69.68 o 
   8   5  13       68.05       71.01     30.73 o 
 -11   6  13     1157.17     1159.63     53.75 o 
 -10   6  13        0.91        7.26     11.17 o 
  -9   6  13     4686.78     4787.31    112.10 o 
  -8   6  13       15.32       -8.48     13.94 o 
  -7   6  13     3320.38     3219.28     76.25 o 
  -6   6  13      165.89      160.30     16.20 o 
  -5   6  13     4652.17     4627.63     84.64 o 
  -4   6  13       48.91       59.83     14.01 o 
  -3   6  13     5734.12     5676.07    129.00 o 
  -2   6  13      418.43      372.35     18.70 o 
  -1   6  13     1790.70     1767.75     36.29 o 
   0   6  13        8.48       13.36      9.62 o 
   1   6  13     3798.26     3841.60     92.19 o 
   2   6  13       22.50       33.93     13.89 o 
   3   6  13      818.64      827.82     39.02 o 
   4   6  13       74.24       73.35     18.62 o 
   5   6  13      397.31      431.21     36.29 o 
   6   6  13      122.33      102.95     33.37 o 
   7   6  13      481.60      536.12     46.22 o 
 -11   7  13       64.66       74.20     16.53 o 
 -10   7  13      196.40      220.79     23.22 o 
  -9   7  13      525.72      529.76     34.83 o 
  -8   7  13      689.52      693.70     40.30 o 
  -7   7  13      334.48      363.00     26.63 o 
  -6   7  13       16.26       19.14     12.80 o 
  -5   7  13     1042.08     1045.87     36.50 o 
  -4   7  13       41.24       41.02     14.03 o 
  -3   7  13     1168.50     1171.10     36.40 o 
  -2   7  13     1675.98     1572.45     53.10 o 
  -1   7  13     1621.90     1626.86     38.78 o 
   0   7  13      255.36      296.18     20.14 o 
   1   7  13     3771.15     4017.64    122.50 o 
   2   7  13      189.68      196.33     23.04 o 
   3   7  13     2506.02     2603.68     71.67 o 
   4   7  13      155.56      162.98     22.30 o 
   5   7  13     3383.48     3498.50    121.29 o 
   6   7  13        8.01       13.31     18.73 o 
   7   7  13     1739.54     1666.28     71.63 o 
 -11   8  13     1831.46     1681.63     70.42 o 
 -10   8  13      184.22      140.01     24.22 o 
  -9   8  13     4224.77     4266.29    188.76 o 
  -8   8  13        1.44       -4.27     17.30 o 
  -7   8  13     2605.06     2556.13     76.03 o 
  -6   8  13     1186.33     1173.80     47.14 o 
  -5   8  13     2803.93     2831.57     73.75 o 
  -4   8  13       20.68       30.79     17.47 o 
  -3   8  13     2875.13     3042.69     71.45 o 
  -2   8  13      596.65      658.88     36.52 o 
  -1   8  13     1047.93     1078.06     52.94 o 
   0   8  13       83.54      124.34     17.79 o 
   1   8  13     1949.57     1955.05     62.56 o 
   2   8  13        2.35       -5.46     15.96 o 
   3   8  13      856.78      892.02     42.12 o 
   4   8  13      367.81      406.38     34.49 o 
   5   8  13      300.10      324.85     33.09 o 
   6   8  13       51.11       67.39     23.22 o 
 -10   9  13      473.97      486.63     33.64 o 
  -9   9  13      605.25      631.19     40.04 o 
  -8   9  13      645.68      631.72     45.37 o 
  -7   9  13       85.72       96.88     18.99 o 
  -6   9  13      103.38       90.52     25.29 o 
  -5   9  13     1590.08     1593.22     59.70 o 
  -4   9  13       35.44       43.01     17.91 o 
  -3   9  13      716.02      737.57     43.14 o 
  -2   9  13     1259.60     1295.14     45.74 o 
  -1   9  13     2475.57     2559.75     65.16 o 
   0   9  13       80.72       98.57     12.19 o 
   1   9  13     3990.95     3909.77    114.39 o 
   2   9  13      855.64      877.51     28.64 o 
   3   9  13     1939.87     1855.46     47.01 o 
   4   9  13        1.27        0.35     10.90 o 
   5   9  13     3137.01     3002.28     82.07 o 
   6   9  13       31.44       32.14     19.89 o 
  -9  10  13     2587.63     2432.23    103.33 o 
  -8  10  13       52.99       53.23     19.72 o 
  -7  10  13     1806.36     1785.00     65.84 o 
  -6  10  13      636.54      627.80     41.97 o 
  -5  10  13     1830.98     1839.33     76.08 o 
  -4  10  13      283.42      331.94     34.84 o 
  -3  10  13     3233.19     3156.07     83.07 o 
  -2  10  13       63.28       81.46     22.54 o 
  -1  10  13     1348.29     1285.99     97.54 o 
   0  10  13       42.55       20.89      8.88 o 
   1  10  13     1221.05     1229.18     36.06 o 
   2  10  13      338.65      324.25     24.85 o 
   3  10  13      365.81      378.01     21.54 o 
   4  10  13      395.91      378.70     25.21 o 
   5  10  13      157.85      161.11     24.90 o 
  -8  11  13      194.32      155.59     30.54 o 
  -7  11  13      602.57      614.70     42.53 o 
  -6  11  13      155.83      175.50     22.95 o 
  -5  11  13     1357.33     1384.65     62.67 o 
  -4  11  13        1.98        0.11     17.38 o 
  -3  11  13     1549.76     1528.52     55.56 o 
  -2  11  13      137.55      156.26     30.06 o 
  -1  11  13     1941.85     2042.62     92.16 o 
   0  11  13      106.08       99.89     12.02 o 
   1  11  13     1799.73     1827.28     54.16 o 
   2  11  13      385.28      379.83     26.63 o 
   3  11  13     1878.47     1765.62    107.72 o 
   4  11  13       62.88       67.95     23.80 o 
  -7  12  13     1562.64     1555.37     58.46 o 
  -6  12  13      392.87      381.84     30.38 o 
  -5  12  13     1643.97     1696.40     64.26 o 
  -4  12  13      150.45      149.99     26.32 o 
  -3  12  13     1509.44     1617.78     80.14 o 
  -2  12  13      460.35      441.30     64.17 o 
  -1  12  13     1034.15     1069.20     56.86 o 
   0  12  13       11.24       15.56     19.24 o 
   1  12  13      771.96      718.12     26.95 o 
   2  12  13       55.60       50.06     22.64 o 
   3  12  13      829.92      779.42     40.46 o 
  -6  13  13       44.39       63.12     21.72 o 
  -5  13  13      485.01      514.05     41.77 o 
  -4  13  13       68.66       61.82     22.54 o 
  -3  13  13     1099.67     1179.20     64.12 o 
  -2  13  13      587.01      642.05     53.43 o 
  -1  13  13     1172.57     1267.59     64.72 o 
   0  13  13       82.25      131.91     31.85 o 
   1  13  13     1713.07     1802.10     96.94 o 
   2  13  13      134.27      119.08     38.28 o 
  -2  14  13      825.32      811.89     62.72 o 
 -12   0  14     1997.23     2091.11    117.50 o 
 -10   0  14       19.78       31.99     11.15 o 
  -8   0  14     3145.61     3203.84     76.80 o 
  -6   0  14     3571.51     3330.77     75.87 o 
  -4   0  14     1190.85     1119.09     43.54 o 
  -2   0  14     7267.93     7068.58    179.08 o 
   0   0  14     4086.31     4094.00    111.35 o 
   2   0  14     7609.49     7578.81    192.85 o 
   4   0  14     4850.32     5069.76    150.27 o 
   6   0  14     1863.03     1837.66     73.69 o 
 -12   1  14     3426.47     3107.01    145.55 o 
 -11   1  14       21.25       -9.26     21.53 o 
 -10   1  14     2601.13     2526.96    156.88 o 
  -9   1  14      138.62      137.66     13.90 o 
  -8   1  14     1214.33     1219.46     24.99 o 
  -7   1  14       70.91       80.20      7.69 o 
  -6   1  14     3197.19     3188.82     45.81 o 
  -5   1  14       16.30       26.11      6.44 o 
  -4   1  14       67.70       92.18      8.25 o 
  -3   1  14      339.03      317.32     12.83 o 
  -2   1  14     2627.17     2669.36     43.29 o 
  -1   1  14       91.03       92.50     12.80 o 
   0   1  14      714.11      825.72     26.06 o 
   1   1  14       51.11       38.81     11.90 o 
   2   1  14      183.08      188.83     19.23 o 
   3   1  14      228.78      234.83     20.63 o 
   4   1  14     1368.46     1392.02     42.28 o 
   5   1  14      108.77       84.88     18.90 o 
   6   1  14      381.93      411.73     32.39 o 
   7   1  14        0.67        8.03     13.61 o 
 -12   2  14      962.26     1005.81     59.31 o 
 -11   2  14       62.62       75.09     18.20 o 
 -10   2  14      101.50      113.67     16.28 o 
  -9   2  14      150.20      153.02     15.29 o 
  -8   2  14     2807.15     2710.45     47.03 o 
  -7   2  14      294.68      275.31      9.92 o 
  -6   2  14     3944.45     3784.91     51.54 o 
  -5   2  14      561.51      535.80     18.38 o 
  -4   2  14     1795.59     1721.18     29.55 o 
  -3   2  14       20.74        8.55     11.11 o 
  -2   2  14     8866.83     8621.57    122.22 o 
  -1   2  14       35.32       52.16     10.17 o 
   0   2  14     5316.87     5202.11     84.43 o 
   1   2  14      199.09      184.08     15.92 o 
   2   2  14     7416.78     7644.75    131.98 o 
   3   2  14      153.92      160.99     18.78 o 
   4   2  14     3787.86     3915.38     82.29 o 
   5   2  14      123.70      129.70     20.87 o 
   6   2  14     2341.19     2441.52     69.56 o 
   7   2  14        6.58       29.00     19.24 o 
 -12   3  14     2703.23     2804.68    132.67 o 
 -11   3  14       39.65       18.18     14.00 o 
 -10   3  14     2339.88     2227.26    101.30 o 
  -9   3  14      119.43      105.09     16.81 o 
  -8   3  14     1932.15     1951.35     42.34 o 
  -7   3  14       19.21       20.28      4.93 o 
  -6   3  14     6483.57     6178.13     99.34 o 
  -5   3  14      148.38      147.01      8.69 o 
  -4   3  14       39.04       42.35      8.43 o 
  -3   3  14       69.16       82.68      8.34 o 
  -2   3  14     1515.25     1516.56     35.85 o 
  -1   3  14      406.44      395.07     27.99 o 
   0   3  14      899.09      969.92     30.00 o 
   1   3  14      104.97      101.09     14.22 o 
   2   3  14        9.00       23.58     12.74 o 
   3   3  14       15.62        9.09     11.85 o 
   4   3  14       27.92       69.96     15.86 o 
   5   3  14        1.81        2.06     11.76 o 
   6   3  14      626.88      682.79     35.42 o 
   7   3  14       29.33       45.92     17.31 o 
 -11   4  14       77.68       74.37     19.08 o 
 -10   4  14      194.95      215.79     24.16 o 
  -9   4  14       25.67        8.54     11.09 o 
  -8   4  14     4899.47     4797.72     92.69 o 
  -7   4  14      189.85      204.14     22.86 o 
  -6   4  14     1477.19     1373.36     36.34 o 
  -5   4  14       21.30       15.30      5.12 o 
  -4   4  14     2266.81     2146.71     29.87 o 
  -3   4  14      187.89      209.80     12.26 o 
  -2   4  14     8448.73     8289.82    125.14 o 
  -1   4  14      241.16      228.58     15.35 o 
   0   4  14     1871.26     1885.25     38.35 o 
   1   4  14        5.79       25.33     12.56 o 
   2   4  14     5831.63     5896.51    108.94 o 
   3   4  14       14.55       22.62     11.85 o 
   4   4  14     4213.21     4340.90     85.33 o 
   5   4  14      221.68      194.41     30.92 o 
   6   4  14     1634.10     1627.42     64.10 o 
   7   4  14       45.72       58.64     21.73 o 
 -11   5  14      134.96      114.45     24.30 o 
 -10   5  14     2370.68     2283.60     75.98 o 
  -9   5  14      199.45      168.28     18.87 o 
  -8   5  14     1007.63     1057.24     43.27 o 
  -7   5  14       94.90      107.18     14.29 o 
  -6   5  14     4360.03     4376.64     89.21 o 
  -5   5  14        7.55       24.57     11.73 o 
  -4   5  14      752.25      751.36     33.52 o 
  -3   5  14      224.83      213.67      9.54 o 
  -2   5  14     1480.43     1556.09     52.25 o 
  -1   5  14      830.22      775.70     22.67 o 
   0   5  14     1299.23     1349.93     44.42 o 
   1   5  14      343.54      405.09     33.50 o 
   2   5  14      797.71      757.92     32.55 o 
   3   5  14        0.62        1.41      9.97 o 
   4   5  14       24.37      100.16     36.11 o 
   5   5  14       84.08       74.26     20.93 o 
   6   5  14       71.47       96.20     22.85 o 
   7   5  14      258.87      224.18     29.77 o 
 -11   6  14       37.72       22.41     14.53 o 
 -10   6  14      205.30      183.79     19.02 o 
  -9   6  14      153.69      140.13     20.21 o 
  -8   6  14     3104.15     3107.43    107.91 o 
  -7   6  14      102.20      115.27     16.85 o 
  -6   6  14     2402.98     2318.65     53.47 o 
  -5   6  14      233.14      215.53     23.65 o 
  -4   6  14     2731.22     2847.53     64.63 o 
  -3   6  14        0.30        1.29      7.67 o 
  -2   6  14     5613.56     5481.37    152.32 o 
  -1   6  14      384.86      377.06     26.22 o 
   0   6  14     1049.62     1062.13     33.13 o 
   1   6  14      157.57      157.76     18.40 o 
   2   6  14     4881.72     5025.38    131.16 o 
   3   6  14      292.22      291.36     30.18 o 
   4   6  14     4082.20     4130.37    103.42 o 
   5   6  14       72.39       74.54     21.39 o 
   6   6  14     1404.59     1465.50     72.43 o 
 -10   7  14     3135.11     3210.57    150.35 o 
  -9   7  14      670.96      645.30     36.39 o 
  -8   7  14     1255.21     1311.70     46.51 o 
  -7   7  14      142.02      148.44     18.74 o 
  -6   7  14     2168.60     2209.75     67.67 o 
  -5   7  14      275.73      252.14     20.59 o 
  -4   7  14      275.35      294.61     24.30 o 
  -3   7  14      332.57      387.21     25.85 o 
  -2   7  14      469.60      471.86     29.53 o 
  -1   7  14      251.05      237.34     18.38 o 
   0   7  14      358.93      410.23     26.29 o 
   1   7  14      812.45      891.19     65.61 o 
   2   7  14       57.86       81.89     22.31 o 
   3   7  14       13.94       11.06     14.30 o 
   4   7  14      130.93      150.48     25.64 o 
   5   7  14       57.32       82.32     22.67 o 
   6   7  14      238.27      262.23     39.49 o 
 -10   8  14      213.95      179.94     53.19 o 
  -9   8  14       58.11       35.44     19.73 o 
  -8   8  14     1275.56     1318.60     63.04 o 
  -7   8  14      176.75      164.97     22.47 o 
  -6   8  14     1246.71     1282.57     54.02 o 
  -5   8  14      952.56      991.87     49.28 o 
  -4   8  14     1733.85     1781.90     49.33 o 
  -3   8  14      104.04       65.37     17.43 o 
  -2   8  14     5997.17     6059.71    137.23 o 
  -1   8  14      229.44      198.73     14.10 o 
   0   8  14     2668.57     2708.90     84.09 o 
   1   8  14      269.34      314.22     24.25 o 
   2   8  14     3199.38     3383.22     83.95 o 
   3   8  14       10.94       28.05     18.40 o 
   4   8  14     2779.79     2911.85     87.42 o 
   5   8  14      265.64      280.50     33.43 o 
  -9   9  14      440.27      454.23     52.05 o 
  -8   9  14      515.93      532.11     45.06 o 
  -7   9  14       11.12       15.46     15.57 o 
  -6   9  14     1144.83     1184.91     53.17 o 
  -5   9  14       56.78       73.83     20.16 o 
  -4   9  14      344.13      439.16     36.25 o 
  -3   9  14      778.26      747.83     44.53 o 
  -2   9  14      634.27      690.08     38.98 o 
  -1   9  14      394.86      387.88     23.04 o 
   0   9  14      268.29      299.04     16.65 o 
   1   9  14      342.34      379.53     30.55 o 
   2   9  14       15.65       37.16     12.03 o 
   3   9  14       68.94       79.21     15.41 o 
   4   9  14       71.79      118.98     17.71 o 
   5   9  14       89.43       89.62     21.13 o 
  -8  10  14      719.40      735.67     41.89 o 
  -7  10  14      222.20      247.58     28.87 o 
  -6  10  14     1607.02     1584.40     69.82 o 
  -5  10  14      848.39      908.47     45.44 o 
  -4  10  14     1206.69     1200.99     57.33 o 
  -3  10  14        0.93      -11.59     19.22 o 
  -2  10  14     2888.65     3006.21     93.39 o 
  -1  10  14        5.01      -10.71     19.04 o 
   0  10  14     3183.58     3159.21    113.58 o 
   1  10  14      319.71      327.06     32.36 o 
   2  10  14     2506.26     2386.58    111.72 o 
   3  10  14       55.64       62.55     14.53 o 
   4  10  14     2019.88     1942.58     72.55 o 
  -7  11  14        7.75       30.19     21.76 o 
  -6  11  14     1039.70     1130.09     69.18 o 
  -5  11  14       54.72       52.08     19.50 o 
  -4  11  14     1254.17     1338.68     53.94 o 
  -3  11  14      229.24      227.08     29.20 o 
  -2  11  14      175.96      198.10     29.71 o 
  -1  11  14      167.28      178.91     33.52 o 
   0  11  14      127.42      159.32     29.82 o 
   1  11  14       31.09       43.44     31.95 o 
   2  11  14      245.89      223.65     24.69 o 
   3  11  14       40.66       27.37     16.60 o 
  -6  12  14      960.98     1008.48     65.65 o 
  -5  12  14      270.87      243.50     32.19 o 
  -4  12  14     1765.31     1844.96     67.76 o 
  -3  12  14        0.06       -5.44     23.98 o 
  -2  12  14     1882.43     1905.12     90.37 o 
  -1  12  14       40.53       84.93     39.04 o 
   0  12  14     2108.35     2230.69    115.14 o 
   1  12  14      106.53      109.63     35.39 o 
  -3  13  14      101.04      106.06     29.62 o 
  -2  13  14      230.46      234.38     35.27 o 
  -9   0  15     2532.21     2411.45     65.44 o 
  -7   0  15        9.47       14.99     10.42 o 
  -5   0  15       62.40       74.68     12.19 o 
  -3   0  15     1534.77     1443.03     45.40 o 
  -1   0  15     1467.74     1547.80     47.81 o 
   1   0  15      243.78      277.96     26.75 o 
   3   0  15      536.34      568.44     36.86 o 
   5   0  15     1273.62     1333.80     64.26 o 
 -11   1  15     2117.55     2290.31    130.76 o 
 -10   1  15        6.61       16.90     15.62 o 
  -9   1  15     3221.71     3141.21     93.66 o 
  -8   1  15        3.61       -4.92      5.54 o 
  -7   1  15     1885.29     1804.84     28.99 o 
  -6   1  15        2.13        2.15      6.01 o 
  -5   1  15     9236.05     8937.06    125.32 o 
  -4   1  15       44.10       64.29     13.12 o 
  -3   1  15     3377.76     3341.39     58.84 o 
  -2   1  15      231.47      218.73     17.50 o 
  -1   1  15     5390.52     5343.72     89.61 o 
   0   1  15        6.86        7.92     10.00 o 
   1   1  15     6894.11     6860.93    123.90 o 
   2   1  15      357.17      343.00     23.06 o 
   3   1  15      168.21      179.63     17.78 o 
   4   1  15       83.00       86.30     18.50 o 
   5   1  15     2968.75     3029.95     77.18 o 
   6   1  15        0.05       -6.81     16.22 o 
 -11   2  15      186.24      147.01     25.15 o 
 -10   2  15       73.38       66.62     16.64 o 
  -9   2  15     2013.39     2031.16     47.44 o 
  -8   2  15       72.44       59.90     12.98 o 
  -7   2  15      709.27      700.06     17.24 o 
  -6   2  15      153.36      137.21     14.66 o 
  -5   2  15       65.65       81.48     11.63 o 
  -4   2  15      174.98      167.01     10.87 o 
  -3   2  15     1259.40     1217.87     26.59 o 
  -2   2  15        4.42       -1.67      8.95 o 
  -1   2  15      873.94      954.11     34.12 o 
   0   2  15        2.30       16.01     11.50 o 
   1   2  15      142.07      171.77     18.23 o 
   2   2  15       27.93        4.97     13.08 o 
   3   2  15      317.11      346.19     32.12 o 
   4   2  15        0.51       -7.37     12.82 o 
   5   2  15     1794.03     1704.11     59.77 o 
   6   2  15       46.65       32.87     18.14 o 
 -11   3  15     1510.13     1578.52     56.29 o 
 -10   3  15       20.76       27.53     13.40 o 
  -9   3  15     2910.63     2970.60     62.96 o 
  -8   3  15        4.77        6.86     11.25 o 
  -7   3  15      860.12      890.59     30.79 o 
  -6   3  15      124.17       95.27     10.49 o 
  -5   3  15     6645.97     6350.27    183.76 o 
  -4   3  15       14.32       16.67      7.14 o 
  -3   3  15     2957.56     2822.04     52.49 o 
  -2   3  15      188.71      189.91     12.75 o 
  -1   3  15     4850.46     4699.83     90.01 o 
   0   3  15       35.70       39.11     10.97 o 
   1   3  15     4921.94     4820.70    100.18 o 
   2   3  15      167.74      144.01     16.80 o 
   3   3  15     2058.88     1958.45     55.13 o 
   4   3  15       42.20       54.34     17.00 o 
   5   3  15     2913.97     3041.24    102.08 o 
   6   3  15       19.01       42.84     17.15 o 
 -11   4  15      300.35      325.96     48.57 o 
 -10   4  15        1.21       25.62     13.76 o 
  -9   4  15     1783.78     1783.73     48.45 o 
  -8   4  15       33.12       41.84     15.36 o 
  -7   4  15      470.04      475.46     23.32 o 
  -6   4  15        6.02       13.37     12.20 o 
  -5   4  15      191.85      199.63     16.01 o 
  -4   4  15      218.49      204.34      9.34 o 
  -3   4  15      900.33      841.35     43.25 o 
  -2   4  15       19.98       10.37      8.04 o 
  -1   4  15      554.08      545.25     19.36 o 
   0   4  15        3.84       23.45     13.46 o 
   1   4  15      152.33      167.71     19.05 o 
   2   4  15        1.67        6.14     11.26 o 
   3   4  15      606.32      576.73     37.44 o 
   4   4  15       17.54       24.55     14.45 o 
   5   4  15     1135.65     1084.94     41.26 o 
   6   4  15      105.24       78.05     19.90 o 
 -10   5  15       85.03       94.50     16.26 o 
  -9   5  15     3746.83     3641.85    109.93 o 
  -8   5  15       20.06       28.21     15.77 o 
  -7   5  15      456.85      497.28     24.14 o 
  -6   5  15      253.03      234.13     19.27 o 
  -5   5  15     3094.72     3165.59     76.44 o 
  -4   5  15       44.53       47.36      8.26 o 
  -3   5  15     5118.25     4773.91    151.76 o 
  -2   5  15      208.90      221.72     15.59 o 
  -1   5  15     2697.97     2688.24     57.57 o 
   0   5  15      327.87      351.43     18.61 o 
   1   5  15     5540.11     5292.41    109.47 o 
   2   5  15        1.01       -3.49     11.68 o 
   3   5  15     1062.88     1135.86     45.91 o 
   4   5  15      110.59      114.85     21.29 o 
   5   5  15     1608.33     1742.79     63.16 o 
   6   5  15      114.89       96.15     23.82 o 
 -10   6  15      144.83      114.58     22.42 o 
  -9   6  15     1218.50     1284.24     61.24 o 
  -8   6  15      328.56      280.07     25.44 o 
  -7   6  15      580.76      626.74     32.90 o 
  -6   6  15      319.26      356.94     31.76 o 
  -5   6  15      484.35      545.97     42.27 o 
  -4   6  15       16.72       12.88     14.35 o 
  -3   6  15       13.62       31.58     10.36 o 
  -2   6  15        6.33       21.66     11.81 o 
  -1   6  15      531.21      579.71     33.42 o 
   0   6  15      120.09      119.47     15.38 o 
   1   6  15       35.17       88.29     18.94 o 
   2   6  15      327.68      313.07     26.09 o 
   3   6  15      783.64      738.61     37.02 o 
   4   6  15       25.26       55.30     22.61 o 
   5   6  15      649.31      612.66     41.81 o 
  -9   7  15     2687.29     2569.88    143.73 o 
  -8   7  15      994.66     1008.75     51.14 o 
  -7   7  15     1579.50     1570.26     54.19 o 
  -6   7  15       97.55       90.09     18.28 o 
  -5   7  15     3865.95     3990.99     91.38 o 
  -4   7  15      135.88      148.63     21.73 o 
  -3   7  15     2486.53     2602.49     73.60 o 
  -2   7  15      366.91      361.64     28.64 o 
  -1   7  15     2363.86     2312.42     85.37 o 
   0   7  15       72.92       73.91     16.79 o 
   1   7  15     3518.83     3636.55     93.94 o 
   2   7  15      160.50      142.47     26.86 o 
   3   7  15     1993.88     2013.03     68.37 o 
   4   7  15        6.57      -10.76     17.58 o 
   5   7  15     2066.13     2129.74     74.10 o 
  -9   8  15      683.17      726.81     38.88 o 
  -8   8  15       56.66       79.36     19.19 o 
  -7   8  15      362.20      383.77     32.36 o 
  -6   8  15      591.39      611.75     33.39 o 
  -5   8  15       76.79      109.87     20.38 o 
  -4   8  15      385.90      390.08     28.26 o 
  -3   8  15      553.92      582.39     36.50 o 
  -2   8  15       49.69       24.73     15.46 o 
  -1   8  15      432.21      433.80     21.82 o 
   0   8  15      203.02      181.77     24.20 o 
   1   8  15      426.63      390.80     77.43 o 
   2   8  15       75.93      102.87     19.65 o 
   3   8  15      236.57      222.58     32.82 o 
   4   8  15        5.64       33.17     20.07 o 
  -8   9  15      345.61      338.67     31.54 o 
  -7   9  15     1198.56     1265.21     61.93 o 
  -6   9  15      115.37      129.51     24.58 o 
  -5   9  15     2781.26     3007.03     90.49 o 
  -4   9  15       56.70       53.40     22.47 o 
  -3   9  15     2263.28     2340.74     69.78 o 
  -2   9  15      768.89      802.19     85.34 o 
  -1   9  15     2793.78     3036.27     86.05 o 
   0   9  15       51.62       52.15     11.33 o 
   1   9  15     2509.56     2438.67    159.28 o 
   2   9  15      168.71      168.69     17.33 o 
   3   9  15      992.41      980.85     45.41 o 
  -7  10  15      254.07      244.18     31.36 o 
  -6  10  15      622.02      692.37     57.79 o 
  -5  10  15       64.77       95.18     23.75 o 
  -4  10  15      107.23      118.78     31.48 o 
  -3  10  15       32.80       21.61     17.72 o 
  -2  10  15        4.38        8.55     16.73 o 
  -1  10  15      100.51      119.39     27.21 o 
   0  10  15       36.10       39.07     20.34 o 
   1  10  15       33.05       39.78     23.95 o 
   2  10  15      191.05      191.08     23.95 o 
  -5  11  15     1939.30     2077.38     77.07 o 
  -4  11  15       22.01       47.44     20.43 o 
  -3  11  15     2985.94     3059.56    100.86 o 
  -2  11  15      371.14      370.68     34.59 o 
  -1  11  15     1866.95     2030.65     86.65 o 
   0  11  15       57.94       72.92     27.43 o 
   1  11  15     1627.13     1778.14    111.66 o 
 -10   0  16     1014.65     1018.35     80.71 o 
  -8   0  16     3930.89     3824.52     99.58 o 
  -6   0  16     7190.83     6733.24    225.25 o 
  -4   0  16     2121.68     1910.93     91.19 o 
  -2   0  16     5122.06     4817.14    243.21 o 
   0   0  16     1204.68     1214.49     61.14 o 
   2   0  16     1792.39     1840.12     66.82 o 
   4   0  16      940.58     1137.91     56.70 o 
 -10   1  16      241.41      260.24     38.28 o 
  -9   1  16        0.11       26.44     12.69 o 
  -8   1  16      111.26      143.71     18.03 o 
  -7   1  16       66.19       53.09      7.47 o 
  -6   1  16       79.30      107.63     10.56 o 
  -5   1  16        6.00       12.73      8.08 o 
  -4   1  16      584.79      588.90     27.31 o 
  -3   1  16       53.41       57.59     15.06 o 
  -2   1  16      869.06      844.57     64.48 o 
  -1   1  16       93.07       81.54     14.13 o 
   0   1  16      554.97      564.84     25.38 o 
   1   1  16        0.00       -4.96      9.93 o 
   2   1  16     2682.92     2527.66     64.65 o 
   3   1  16       89.70       76.99     18.33 o 
   4   1  16      363.49      409.07     30.01 o 
   5   1  16        6.45       19.24     15.01 o 
 -10   2  16     1286.06     1297.14     51.58 o 
  -9   2  16      113.04      102.82     17.65 o 
  -8   2  16     3813.04     3882.68     78.33 o 
  -7   2  16      204.71      198.24     19.17 o 
  -6   2  16     4389.39     4167.46    102.65 o 
  -5   2  16       15.77       11.00      9.21 o 
  -4   2  16     1483.00     1446.09     44.55 o 
  -3   2  16        2.83        4.22      9.38 o 
  -2   2  16     4798.02     4560.68    116.65 o 
  -1   2  16        1.06       10.68      9.05 o 
   0   2  16     1345.44     1274.23     37.60 o 
   1   2  16      143.03      144.76     17.65 o 
   2   2  16     1294.97     1347.57     40.66 o 
   3   2  16       33.60       62.37     16.09 o 
   4   2  16     1657.70     1766.33     54.02 o 
   5   2  16        0.32       -5.23     14.85 o 
 -10   3  16      206.72      150.18     26.70 o 
  -9   3  16       24.94       32.67     12.75 o 
  -8   3  16       43.10       64.54     15.96 o 
  -7   3  16      141.37      149.91     20.10 o 
  -6   3  16      373.57      365.45     30.73 o 
  -5   3  16       82.97       63.75     12.89 o 
  -4   3  16      987.60      945.49     25.75 o 
  -3   3  16      110.12       88.47     10.77 o 
  -2   3  16      463.34      513.03     22.98 o 
  -1   3  16      234.39      229.10     16.11 o 
   0   3  16      171.66      181.26     18.93 o 
   1   3  16        0.26       -0.19     10.62 o 
   2   3  16     1304.09     1357.85     41.66 o 
   3   3  16       38.95       31.68     17.68 o 
   4   3  16      858.78      837.99     37.81 o 
   5   3  16       63.22       52.12     19.71 o 
 -10   4  16     1692.77     1696.99     49.02 o 
  -9   4  16       27.53       48.88     14.83 o 
  -8   4  16     3687.19     3786.39     95.67 o 
  -7   4  16       35.68       43.19     13.12 o 
  -6   4  16     3862.66     3928.81     83.68 o 
  -5   4  16      190.74      162.83     19.95 o 
  -4   4  16     1457.58     1267.50     60.70 o 
  -3   4  16       32.90       30.84      8.59 o 
  -2   4  16     5086.60     4848.79    119.56 o 
  -1   4  16       23.47       11.67      9.53 o 
   0   4  16      677.35      648.33     25.70 o 
   1   4  16       55.23       54.54     14.26 o 
   2   4  16      832.10      919.25     34.17 o 
   3   4  16        5.46        8.57     14.27 o 
   4   4  16     1595.00     1680.80     56.00 o 
   5   4  16       86.41      106.49     22.16 o 
  -9   5  16       34.54       70.56     21.22 o 
  -8   5  16      482.75      456.71     27.42 o 
  -7   5  16       77.98       60.85     14.69 o 
  -6   5  16      182.88      182.46     22.43 o 
  -5   5  16       89.66       81.40     17.79 o 
  -4   5  16      279.42      324.10     25.92 o 
  -3   5  16      386.37      357.47     32.14 o 
  -2   5  16     1633.47     1421.88     56.62 o 
  -1   5  16      286.42      285.82     20.77 o 
   0   5  16      121.74      122.06     13.76 o 
   1   5  16        0.52        7.63     10.05 o 
   2   5  16     3433.29     3188.97     67.35 o 
   3   5  16       58.45       48.55     24.99 o 
   4   5  16      900.11      818.52     44.60 o 
  -9   6  16      425.00      380.18     44.41 o 
  -8   6  16     3317.91     3479.84     92.40 o 
  -7   6  16      308.18      300.64     31.06 o 
  -6   6  16     3100.39     3134.17     73.40 o 
  -5   6  16       58.55       50.25     19.27 o 
  -4   6  16     3184.26     3177.61     76.14 o 
  -3   6  16       31.99       44.45     21.40 o 
  -2   6  16     2697.10     2598.53    122.54 o 
  -1   6  16        6.12        3.90     10.42 o 
   0   6  16      410.16      474.43     28.27 o 
   1   6  16      506.60      489.95     34.99 o 
   2   6  16     1470.72     1505.24     84.97 o 
   3   6  16      301.01      314.85     26.56 o 
   4   6  16      850.83      947.80     78.75 o 
  -8   7  16       50.50       61.52     19.70 o 
  -7   7  16       52.25       67.24     21.24 o 
  -6   7  16        2.17        8.86     14.93 o 
  -5   7  16       66.22       88.97     19.83 o 
  -4   7  16      729.33      758.52     41.85 o 
  -3   7  16       10.85      -15.05     15.05 o 
  -2   7  16      592.19      633.13     41.18 o 
  -1   7  16       94.46       99.98     15.07 o 
   0   7  16      353.47      301.92     28.87 o 
   1   7  16       80.74       84.90     18.69 o 
   2   7  16     1425.54     1450.31     57.33 o 
   3   7  16      113.70      111.67     23.09 o 
  -7   8  16       17.03       23.31     19.13 o 
  -6   8  16     3003.47     3123.71     92.47 o 
  -5   8  16      463.97      511.51     37.67 o 
  -4   8  16     1128.95     1175.90     51.53 o 
  -3   8  16        3.31        4.57     14.55 o 
  -2   8  16     2889.56     3099.28     82.82 o 
  -1   8  16        9.09      -24.34     24.34 o 
   0   8  16     1452.54     1525.44     71.90 o 
   1   8  16      326.42      333.32     24.01 o 
   2   8  16      733.99      811.87     37.38 o 
  -6   9  16        0.43        4.52     20.47 o 
  -5   9  16       46.52       25.43     19.89 o 
  -4   9  16      283.37      310.41     30.09 o 
  -3   9  16      391.18      383.85     38.58 o 
  -2   9  16      602.15      623.88     43.71 o 
  -1   9  16      185.19      225.61     36.98 o 
   0   9  16      517.84      534.46     41.43 o 
   1   9  16       21.24      -14.27     20.45 o 
  -5  10  16      376.85      359.27     39.74 o 
  -4  10  16     1458.70     1510.89     66.80 o 
  -3  10  16       11.09       -0.32     16.20 o 
  -2  10  16     1706.35     1850.58     77.70 o 
  -1  10  16        0.02        3.08     22.16 o 
   0  10  16     1130.72     1297.44     67.03 o 
  -9   0  17       68.20       46.68     36.99 o 
  -7   0  17      150.47      241.71     50.17 o 
  -5   0  17     3627.45     3247.08    153.46 o 
  -3   0  17      456.74      428.85     29.06 o 
  -1   0  17     2415.83     2393.82    100.75 o 
   1   0  17     1474.26     1404.72     63.35 o 
   3   0  17     1359.63     1392.89     78.08 o 
  -9   1  17     3053.94     3034.87    118.87 o 
  -8   1  17        1.55        2.12     11.80 o 
  -7   1  17     1324.28     1291.35     41.94 o 
  -6   1  17      154.31      146.60     10.67 o 
  -5   1  17     4266.32     3910.61    111.14 o 
  -4   1  17        0.04        5.91      7.54 o 
  -3   1  17     2023.24     1889.25     75.09 o 
  -2   1  17       22.29       10.18     11.60 o 
  -1   1  17      343.40      362.92     19.79 o 
   0   1  17        4.22        0.09     10.88 o 
   1   1  17     1385.14     1451.82     45.85 o 
   2   1  17       38.19       40.90     14.04 o 
   3   1  17       29.11       28.19     14.39 o 
   4   1  17       12.32       -7.79     15.01 o 
  -9   2  17       59.85       65.63     16.81 o 
  -8   2  17      134.32      138.23     18.81 o 
  -7   2  17      832.60      849.09     34.97 o 
  -6   2  17       13.34       18.74     13.49 o 
  -5   2  17     2275.52     2119.24    106.12 o 
  -4   2  17       10.76       14.47     10.51 o 
  -3   2  17      223.97      199.09     15.32 o 
  -2   2  17      264.42      218.92     17.22 o 
  -1   2  17     2386.51     2241.04     64.04 o 
   0   2  17       15.89       -2.19     14.15 o 
   1   2  17     1540.37     1539.91     44.27 o 
   2   2  17       18.59       13.19     15.03 o 
   3   2  17      956.48      993.44     43.21 o 
   4   2  17        2.63        9.97     16.77 o 
  -9   3  17     3288.88     3245.43     77.85 o 
  -8   3  17       17.48       22.69     15.02 o 
  -7   3  17      983.91      951.15     39.05 o 
  -6   3  17        0.95      -12.02     12.02 o 
  -5   3  17     2918.59     2839.40     88.42 o 
  -4   3  17       52.89       52.99     12.72 o 
  -3   3  17      829.99      771.22     35.08 o 
  -2   3  17      281.93      256.36     15.01 o 
  -1   3  17      347.28      377.36     21.27 o 
   0   3  17        2.35       -2.32     12.47 o 
   1   3  17     1214.47     1272.59     40.33 o 
   2   3  17       98.31       89.82     19.97 o 
   3   3  17       26.86       38.63     15.86 o 
  -8   4  17       28.19       35.20     17.59 o 
  -7   4  17       97.55      143.00     18.56 o 
  -6   4  17        0.44       29.12     13.95 o 
  -5   4  17     1650.26     1646.09     75.75 o 
  -4   4  17        4.28       13.44     16.33 o 
  -3   4  17      784.30      669.85     27.64 o 
  -2   4  17        0.55       -1.79      8.59 o 
  -1   4  17     2651.63     2445.60     81.46 o 
   0   4  17        0.84       -0.11      9.53 o 
   1   4  17     1427.33     1382.14     43.71 o 
   2   4  17       23.77       57.33     17.12 o 
   3   4  17      823.51      802.20     34.87 o 
  -8   5  17        7.51       12.04     13.95 o 
  -7   5  17      501.54      484.65     27.77 o 
  -6   5  17      181.44      164.28     21.98 o 
  -5   5  17     1923.40     2034.13     73.92 o 
  -4   5  17        3.66        6.04     16.11 o 
  -3   5  17     1845.20     1835.17     81.86 o 
  -2   5  17      429.27      393.97     31.26 o 
  -1   5  17      261.61      320.29     22.76 o 
   0   5  17        9.64       18.68     11.50 o 
   1   5  17     1309.07     1325.24     45.49 o 
   2   5  17       39.25       56.29     19.66 o 
   3   5  17       76.02      118.94     21.05 o 
  -7   6  17      399.25      376.72     33.72 o 
  -6   6  17      114.76      137.11     20.25 o 
  -5   6  17      939.13      960.08     40.59 o 
  -4   6  17        9.11        9.87     15.57 o 
  -3   6  17      884.45      892.53     57.05 o 
  -2   6  17       67.13       77.81     22.13 o 
  -1   6  17     1845.88     1644.73    111.24 o 
   0   6  17       75.78       65.35     20.56 o 
   1   6  17     1281.57     1288.41     97.70 o 
   2   6  17      375.79      354.98     35.54 o 
  -6   7  17       65.31       98.32     22.87 o 
  -5   7  17     1626.75     1670.20     61.23 o 
  -4   7  17       51.01       57.92     18.25 o 
  -3   7  17     1000.41     1045.33     55.05 o 
  -2   7  17       41.05       50.00     23.53 o 
  -1   7  17      406.35      503.24     39.23 o 
   0   7  17       63.98       84.03     27.04 o 
   1   7  17      804.59      812.42     41.48 o 
  -5   8  17     1127.00     1209.96     62.94 o 
  -4   8  17       92.73      100.00     21.13 o 
  -3   8  17      625.24      621.50     44.52 o 
  -2   8  17       54.55       20.17     21.30 o 
  -1   8  17     1205.42     1267.09     64.73 o 
   0   8  17       14.86       24.41     22.37 o 
  -8   0  18      204.84      238.37     56.97 o 
  -6   0  18     2184.54     1915.00     94.91 o 
  -4   0  18       30.23       20.68     15.56 o 
  -2   0  18      465.09      467.10     36.77 o 
   0   0  18       85.18      122.15     28.36 o 
   2   0  18        4.67       -2.49     25.81 o 
  -7   1  18      100.58       80.46     13.53 o 
  -6   1  18      917.06      908.44     43.15 o 
  -5   1  18        0.12       10.28     17.59 o 
  -4   1  18     1708.04     1613.29     62.44 o 
  -3   1  18       17.28       18.28     11.36 o 
  -2   1  18     2321.15     2202.15     60.18 o 
  -1   1  18       34.55       37.05     14.67 o 
   0   1  18      997.82     1008.82     38.38 o 
   1   1  18       54.18       61.91     15.55 o 
   2   1  18     2677.97     2669.86     75.71 o 
  -7   2  18        4.08       18.26     14.79 o 
  -6   2  18     1024.13      970.57     53.91 o 
  -5   2  18        3.64       -8.05     17.32 o 
  -4   2  18        1.05        2.26     12.76 o 
  -3   2  18        0.05       10.06      9.91 o 
  -2   2  18      483.44      451.98     24.85 o 
  -1   2  18      102.72      100.04     14.71 o 
   0   2  18       51.11       66.74     13.98 o 
   1   2  18        1.08        3.80     13.50 o 
   2   2  18        1.50       12.74     14.14 o 
  -7   3  18       77.16       77.57     18.57 o 
  -6   3  18     1106.54     1073.43     49.60 o 
  -5   3  18       45.87       13.00     17.90 o 
  -4   3  18     2151.98     2106.54     80.20 o 
  -3   3  18      101.80       85.32     13.72 o 
  -2   3  18     2827.62     2627.89    104.73 o 
  -1   3  18      190.12      151.32     21.01 o 
   0   3  18      974.50      932.71     33.71 o 
   1   3  18       62.08       66.01     19.46 o 
  -7   4  18       63.47       85.20     18.81 o 
  -6   4  18     1009.75     1029.47     79.31 o 
  -5   4  18       24.23       38.08     18.36 o 
  -4   4  18       68.23       76.88     31.01 o 
  -3   4  18      140.95      143.26     28.40 o 
  -2   4  18      428.58      428.76     24.21 o 
  -1   4  18       18.25       17.82     11.81 o 
   0   4  18       14.31       10.02     11.59 o 
   1   4  18       55.35       83.22     32.52 o 
  -6   5  18      912.91      917.43     43.70 o 
  -5   5  18       75.02       60.58     21.81 o 
  -4   5  18     2131.47     2162.28     73.56 o 
  -3   5  18       16.15        4.03     16.79 o 
  -2   5  18     2138.46     2134.76     86.10 o 
  -1   5  18       75.50       52.58     22.17 o 
   0   5  18      548.18      558.48     23.81 o 
  -5   6  18       58.03       44.25     24.13 o 
  -4   6  18       29.88       76.76     31.30 o 
  -3   6  18        2.10       22.24     17.42 o 
  -2   6  18      530.71      531.72     40.61 o 
  -1   6  18      146.14      132.73     28.36 o 
  -5   0  19     3380.76     2970.64    444.89 o 
  -3   0  19      647.90      605.67     52.40 o 
  -1   0  19     1251.68     1226.49    104.25 o 
  -5   1  19       40.47       36.64     14.69 o 
  -4   1  19        0.46      -11.37     14.89 o 
  -3   1  19        0.85       19.31     10.04 o 
  -2   1  19        1.02        1.24     10.03 o 
  -1   1  19      399.31      382.08     33.05 o 
  -4   2  19        0.74       28.83     17.94 o 
  -3   2  19      864.30      797.92     42.40 o 
  -2   2  19       48.29       45.47     12.48 o 
  -3   3  19       25.83       36.50     19.98 o 
                                                 
